# Supplementary material for: Comparative Transcriptomic Analysis Underlies the Differential Virulence of Vibrio harveyi and Vibrio vulnificus in American Eels (Anguilla rostrata)
Source: Int J Mol Sci. 2025 Dec 5;26(24):11763. doi: 10.3390/ijms262411763 (PMC12733183; doi:10.3390/ijms262411763)
Supplement: Supplementary file 1 [file ijms-26-11763-s001.zip]

Archive with 1 entries (1 files):
- ijms-3953689-supplementary.xlsx
