# Supplementary material for: Comparative Transcriptomic Analysis Underlies the Differential Virulence of Vibrio harveyi and Vibrio vulnificus in American Eels (Anguilla rostrata)
Source: Int J Mol Sci. 2025 Dec 5;26(24):11763. doi: 10.3390/ijms262411763 (PMC12733183; doi:10.3390/ijms262411763)
Supplement: Supplementary file 1 [file ijms-26-11763-s001.zip › ijms-3953689-supplementary.xlsx]

## Sheet: supple Tab.1 Vh_36vsVv_36
Number	GO ID	Term Type	Description	Ratio_in_study	Ratio_in_pop	Rich factor	Pvalue	Padjust	Gene_ids	Gene_names
2203	GO:0008150	BP	biological_process	2203/ 3733	12375/ 22015	0.17802	0.000166175	0.0231753	gene-slc25a37;gene-zgc56095;gene-sidkey-9k7.3;gene-LOC118211223;gene-LOC118225822;gene-LOC118214289;gene-LOC118224551;gene-LOC118206359;gene-LOC118206358;gene-LOC118224555;gene-LOC118234056;gene-srp14;MSTRG.15007;gene-LOC118220209;gene-ddr2l;gene-pgm5;gene-psen2;gene-LOC118227042;gene-LOC118219415;gene-plcb2;gene-rps12;gene-LOC118211131;gene-LOC118211130;gene-LOC118211133;gene-LOC118211132;gene-L…	slc25a37;zgc:56095;si:dkey-9k7.3;LOC118211223;LOC118225822;LOC118214289;LOC118224551;LOC118206359;LOC118206358;LOC118224555;LOC118234056;srp14;;LOC118220209;ddr2l;pgm5;psen2;LOC118227042;LOC118219415;plcb2;rps12;LOC118211131;LOC118211130;LOC118211133;LOC118211132;LOC118206911;LOC118229661;l3mbtl1b;LOC118229063;acbd5a;LOC118209798;cyth3a;itga5;LOC118220757;maco1b;LOC118231574;socs2;LOC118235897;so…
1988	GO:0005488	MF	binding	1988/ 3733	11144/ 22015	0.178392	0.00042974	0.0460465	gene-arhgef12a;gene-LOC118235250;gene-zgc56095;gene-sidkey-9k7.3;MSTRG.1176;gene-arid3c;gene-mylka;gene-LOC118224551;gene-vwa8;gene-LOC118206359;gene-LOC118206358;gene-LOC118234056;gene-srp14;MSTRG.15007;gene-mat1a;gene-pgm5;gene-adm2a;gene-rps16;gene-plcb2;gene-LOC118206917;gene-LOC118211133;gene-LOC118211132;gene-LOC118206911;gene-LOC118211138;gene-LOC118229661;gene-LOC118225914;gene-l3mbtl1b;g…	arhgef12a;LOC118235250;zgc:56095;si:dkey-9k7.3;;arid3c;mylka;LOC118224551;vwa8;LOC118206359;LOC118206358;LOC118234056;srp14;;mat1a;pgm5;adm2a;rps16;plcb2;LOC118206917;LOC118211133;LOC118211132;LOC118206911;LOC118211138;LOC118229661;LOC118225914;l3mbtl1b;acbd5a;cyth3a;;efemp1;LOC118231574;socs2;LOC118235897;p2rx5;LOC118222132;mkrn2;rragca;LOC118229888;LOC118229889;gsk3ba;si:dkeyp-73b11.8;ythdc1;LO…
1354	GO:0003824	MF	catalytic activity	1354/ 3733	7087/ 22015	0.191054	1.16599e-05	0.00444475	gene-LOC118223751;gene-elovl1b;gene-gnal;gene-LOC118235250;gene-pde11a;gene-LOC118232143;gene-LOC118226430;gene-LOC118237460;gene-sich211-26b3.4;gene-ptp4a2b;gene-LOC118235258;MSTRG.21196;gene-ero1a;gene-LOC118233875;gene-zgc101765;gene-gnaz;gene-LOC118235513;gene-tdh;gene-LOC118215406;gene-LOC118225875;MSTRG.1176;gene-gaa;gene-mylka;gene-akr1a1a;gene-LOC118206359;gene-LOC118206358;gene-LOC118219…	LOC118223751;elovl1b;gnal;LOC118235250;pde11a;LOC118232143;LOC118226430;LOC118237460;si:ch211-26b3.4;ptp4a2b;LOC118235258;;ero1a;LOC118233875;zgc:101765;gnaz;LOC118235513;tdh;LOC118215406;LOC118225875;;gaa;mylka;akr1a1a;LOC118206359;LOC118206358;LOC118219999;slc43a2b;LOC118206355;abcd1;coq8aa;LOC118221483;map3k15;bbox1;mat1a;tatdn3;pgm5;psen2;slx4;spast;LOC118227042;myh14;plcb2;naa50;LOC118234664…
1109	GO:0043167	MF	ion binding	1109/ 3733	5845/ 22015	0.189735	1.21997e-05	0.0045005	gene-necab2;gene-gnal;gene-LOC118235250;gene-pde11a;gene-zgc56095;gene-LOC118226934;gene-npr1b;gene-sidkey-9k7.3;gene-mcm7;gene-LOC118233875;gene-gnaz;gene-heg1;gene-LOC118216669;gene-mylka;gene-LOC118211504;gene-LOC118224551;gene-LOC118228297;gene-LOC118206359;gene-LOC118206358;gene-slc43a2b;gene-wufb13g09;gene-sich211-168b3.1;gene-LOC118227124;gene-LOC118221483;gene-map3k15;gene-bbox1;gene-mat1…	necab2;gnal;LOC118235250;pde11a;zgc:56095;LOC118226934;npr1b;si:dkey-9k7.3;mcm7;LOC118233875;gnaz;heg1;LOC118216669;mylka;LOC118211504;LOC118224551;LOC118228297;LOC118206359;LOC118206358;slc43a2b;wu:fb13g09;si:ch211-168b3.1;LOC118227124;LOC118221483;map3k15;bbox1;mat1a;pgm5;LOC118230575;LOC118214515;myh14;plcb2;LOC118234664;cdh5;LOC118211133;LOC118211132;eno1a;pacsin3;LOC118206911;LOC118211138;ap…
587	GO:0043168	MF	anion binding	587/ 3733	2940/ 22015	0.19966	1.30437e-05	0.00454534	gene-gnal;gene-LOC118235250;gene-LOC118227124;gene-LOC118218885;gene-mcm7;gene-gsr;gene-gnaz;gene-LOC118235568;gene-mylka;gene-LOC118206359;gene-LOC118206358;gene-wufb13g09;gene-LOC118221483;gene-map3k15;gene-mat1a;gene-spast;gene-myh14;gene-LOC118234664;gene-LOC118223981;gene-LOC118211133;gene-LOC118234667;gene-pacsin3;gene-aprt;gene-LOC118232788;gene-spg7;gene-LOC118213512;gene-acbd5a;gene-ino8…	gnal;LOC118235250;LOC118227124;LOC118218885;mcm7;gsr;gnaz;LOC118235568;mylka;LOC118206359;LOC118206358;wu:fb13g09;LOC118221483;map3k15;mat1a;spast;myh14;LOC118234664;LOC118223981;LOC118211133;LOC118234667;pacsin3;aprt;LOC118232788;spg7;LOC118213512;acbd5a;ino80;mapkapk3;mapkapk5;LOC118220609;pex6;LOC118234106;atp6v1ba;LOC118217161;flt3;p2rx5;LOC118222132;crebl2;pdpk1b;rragca;LOC118220190;LOC11821…
581	GO:0036094	MF	small molecule binding	581/ 3733	2887/ 22015	0.201247	9.90753e-06	0.00404652	gene-gnal;gene-LOC118235250;gene-LOC118227124;gene-LOC118218885;gene-mcm7;gene-acacb;gene-gnaz;gene-LOC118235568;gene-mylka;gene-LOC118206359;gene-LOC118206358;gene-wufb13g09;gene-LOC118221483;gene-map3k15;gene-mat1a;gene-spast;gene-myh14;gene-LOC118234664;gene-LOC118211133;gene-LOC118234667;gene-aprt;gene-LOC118232788;gene-spg7;gene-LOC118213512;gene-acbd5a;gene-ino80;gene-mapkapk3;gene-mapkapk5…	gnal;LOC118235250;LOC118227124;LOC118218885;mcm7;acacb;gnaz;LOC118235568;mylka;LOC118206359;LOC118206358;wu:fb13g09;LOC118221483;map3k15;mat1a;spast;myh14;LOC118234664;LOC118211133;LOC118234667;aprt;LOC118232788;spg7;LOC118213512;acbd5a;ino80;mapkapk3;mapkapk5;aspdh;LOC118220609;pex6;LOC118234106;atp6v1ba;LOC118217161;flt3;p2rx5;LOC118222132;crebl2;pdpk1b;rragca;LOC118220193;LOC118220190;LOC11821…
529	GO:1901265	MF	nucleoside phosphate binding	529/ 3733	2670/ 22015	0.198127	4.09542e-05	0.0093531	gene-gnal;gene-LOC118235250;gene-LOC118218885;gene-mcm7;gene-gsr;gene-gnaz;gene-LOC118235568;gene-mylka;gene-LOC118206359;gene-LOC118206358;gene-wufb13g09;gene-LOC118221483;gene-map3k15;gene-mat1a;gene-spast;gene-myh14;gene-LOC118234664;gene-LOC118211133;gene-LOC118234667;gene-aprt;gene-LOC118232788;gene-spg7;gene-LOC118213512;gene-acbd5a;gene-ino80;gene-mapkapk3;gene-mapkapk5;gene-aspdh;gene-pex…	gnal;LOC118235250;LOC118218885;mcm7;gsr;gnaz;LOC118235568;mylka;LOC118206359;LOC118206358;wu:fb13g09;LOC118221483;map3k15;mat1a;spast;myh14;LOC118234664;LOC118211133;LOC118234667;aprt;LOC118232788;spg7;LOC118213512;acbd5a;ino80;mapkapk3;mapkapk5;aspdh;pex6;LOC118234106;atp6v1ba;LOC118217161;flt3;p2rx5;LOC118222132;crebl2;pdpk1b;rragca;LOC118220193;LOC118220190;LOC118214263;myo6b;gsk3ba;lck;acad11…
529	GO:0000166	MF	nucleotide binding	529/ 3733	2670/ 22015	0.198127	4.09542e-05	0.0093531	gene-gnal;gene-LOC118235250;gene-LOC118218885;gene-mcm7;gene-gsr;gene-gnaz;gene-LOC118235568;gene-mylka;gene-LOC118206359;gene-LOC118206358;gene-wufb13g09;gene-LOC118221483;gene-map3k15;gene-mat1a;gene-spast;gene-myh14;gene-LOC118234664;gene-LOC118211133;gene-LOC118234667;gene-aprt;gene-LOC118232788;gene-spg7;gene-LOC118213512;gene-acbd5a;gene-ino80;gene-mapkapk3;gene-mapkapk5;gene-aspdh;gene-pex…	gnal;LOC118235250;LOC118218885;mcm7;gsr;gnaz;LOC118235568;mylka;LOC118206359;LOC118206358;wu:fb13g09;LOC118221483;map3k15;mat1a;spast;myh14;LOC118234664;LOC118211133;LOC118234667;aprt;LOC118232788;spg7;LOC118213512;acbd5a;ino80;mapkapk3;mapkapk5;aspdh;pex6;LOC118234106;atp6v1ba;LOC118217161;flt3;p2rx5;LOC118222132;crebl2;pdpk1b;rragca;LOC118220193;LOC118220190;LOC118214263;myo6b;gsk3ba;lck;acad11…
503	GO:0097367	MF	carbohydrate derivative binding	503/ 3733	2537/ 22015	0.198266	6.42695e-05	0.0126122	gene-gnal;gene-LOC118235250;gene-LOC118227124;gene-LOC118218885;gene-mcm7;gene-gnaz;gene-LOC118235568;gene-mylka;gene-LOC118206359;gene-LOC118206358;gene-wufb13g09;MSTRG.15007;gene-LOC118221483;gene-map3k15;gene-mat1a;gene-spast;gene-myh14;gene-LOC118234664;gene-LOC118211133;gene-LOC118234667;gene-aprt;gene-LOC118232788;gene-spg7;gene-LOC118213512;gene-acbd5a;gene-ino80;gene-mapkapk3;gene-mapkapk…	gnal;LOC118235250;LOC118227124;LOC118218885;mcm7;gnaz;LOC118235568;mylka;LOC118206359;LOC118206358;wu:fb13g09;;LOC118221483;map3k15;mat1a;spast;myh14;LOC118234664;LOC118211133;LOC118234667;aprt;LOC118232788;spg7;LOC118213512;acbd5a;ino80;mapkapk3;mapkapk5;pex6;LOC118234106;atp6v1ba;LOC118217161;flt3;p2rx5;LOC118222132;crebl2;pdpk1b;rragca;LOC118220190;LOC118214263;myo6b;gsk3ba;lck;LOC118208677;cd…
493	GO:0032553	MF	ribonucleotide binding	493/ 3733	2453/ 22015	0.200978	2.36479e-05	0.00680443	gene-gnal;gene-LOC118235250;gene-LOC118218885;gene-mcm7;gene-gnaz;gene-LOC118235568;gene-mylka;gene-LOC118206359;gene-LOC118206358;gene-wufb13g09;gene-LOC118221483;gene-map3k15;gene-mat1a;gene-spast;gene-myh14;gene-LOC118234664;gene-LOC118211133;gene-LOC118234667;gene-aprt;gene-LOC118232788;gene-spg7;gene-LOC118213512;gene-acbd5a;gene-ino80;gene-mapkapk3;gene-mapkapk5;gene-pex6;gene-LOC118234106;…	gnal;LOC118235250;LOC118218885;mcm7;gnaz;LOC118235568;mylka;LOC118206359;LOC118206358;wu:fb13g09;LOC118221483;map3k15;mat1a;spast;myh14;LOC118234664;LOC118211133;LOC118234667;aprt;LOC118232788;spg7;LOC118213512;acbd5a;ino80;mapkapk3;mapkapk5;pex6;LOC118234106;atp6v1ba;LOC118217161;flt3;p2rx5;LOC118222132;crebl2;pdpk1b;rragca;LOC118220190;LOC118214263;myo6b;gsk3ba;lck;LOC118208677;cdc42l;vps4a;LOC…
490	GO:0017076	MF	purine nucleotide binding	490/ 3733	2444/ 22015	0.200491	2.95122e-05	0.00784887	gene-gnal;gene-LOC118235250;gene-LOC118218885;gene-mcm7;gene-gnaz;gene-LOC118235568;gene-mylka;gene-LOC118206359;gene-LOC118206358;gene-wufb13g09;gene-LOC118221483;gene-map3k15;gene-mat1a;gene-spast;gene-myh14;gene-LOC118234664;gene-LOC118211133;gene-LOC118234667;gene-aprt;gene-LOC118232788;gene-spg7;gene-LOC118213512;gene-acbd5a;gene-ino80;gene-mapkapk3;gene-mapkapk5;gene-pex6;gene-LOC118234106;…	gnal;LOC118235250;LOC118218885;mcm7;gnaz;LOC118235568;mylka;LOC118206359;LOC118206358;wu:fb13g09;LOC118221483;map3k15;mat1a;spast;myh14;LOC118234664;LOC118211133;LOC118234667;aprt;LOC118232788;spg7;LOC118213512;acbd5a;ino80;mapkapk3;mapkapk5;pex6;LOC118234106;atp6v1ba;LOC118217161;flt3;p2rx5;LOC118222132;crebl2;pdpk1b;rragca;LOC118220190;LOC118214263;myo6b;gsk3ba;lck;LOC118208677;cdc42l;vps4a;LOC…
488	GO:0032555	MF	purine ribonucleotide binding	488/ 3733	2440/ 22015	0.2	3.76111e-05	0.00896085	gene-gnal;gene-LOC118235250;gene-LOC118218885;gene-mcm7;gene-gnaz;gene-LOC118235568;gene-mylka;gene-LOC118206359;gene-LOC118206358;gene-wufb13g09;gene-LOC118221483;gene-map3k15;gene-mat1a;gene-spast;gene-myh14;gene-LOC118234664;gene-LOC118211133;gene-LOC118234667;gene-aprt;gene-LOC118232788;gene-spg7;gene-LOC118213512;gene-acbd5a;gene-ino80;gene-mapkapk3;gene-mapkapk5;gene-pex6;gene-LOC118234106;…	gnal;LOC118235250;LOC118218885;mcm7;gnaz;LOC118235568;mylka;LOC118206359;LOC118206358;wu:fb13g09;LOC118221483;map3k15;mat1a;spast;myh14;LOC118234664;LOC118211133;LOC118234667;aprt;LOC118232788;spg7;LOC118213512;acbd5a;ino80;mapkapk3;mapkapk5;pex6;LOC118234106;atp6v1ba;LOC118217161;flt3;p2rx5;LOC118222132;crebl2;pdpk1b;rragca;LOC118220190;LOC118214263;myo6b;gsk3ba;lck;LOC118208677;cdc42l;vps4a;LOC…
480	GO:0035639	MF	purine ribonucleoside triphosphate binding	480/ 3733	2401/ 22015	0.199917	4.23368e-05	0.0093531	gene-gnal;gene-LOC118235250;gene-LOC118218885;gene-mcm7;gene-gnaz;gene-LOC118235568;gene-mylka;gene-LOC118206359;gene-LOC118206358;gene-wufb13g09;gene-LOC118221483;gene-map3k15;gene-mat1a;gene-spast;gene-myh14;gene-LOC118234664;gene-LOC118211133;gene-LOC118234667;gene-LOC118232788;gene-spg7;gene-LOC118213512;gene-ino80;gene-mapkapk3;gene-mapkapk5;gene-pex6;gene-LOC118234106;gene-atp6v1ba;gene-LOC…	gnal;LOC118235250;LOC118218885;mcm7;gnaz;LOC118235568;mylka;LOC118206359;LOC118206358;wu:fb13g09;LOC118221483;map3k15;mat1a;spast;myh14;LOC118234664;LOC118211133;LOC118234667;LOC118232788;spg7;LOC118213512;ino80;mapkapk3;mapkapk5;pex6;LOC118234106;atp6v1ba;LOC118217161;flt3;p2rx5;LOC118222132;crebl2;pdpk1b;rragca;LOC118220190;LOC118214263;myo6b;gsk3ba;lck;LOC118208677;cdc42l;vps4a;LOC118212674;pa…
352	GO:0051179	BP	localization	352/ 3733	1729/ 22015	0.203586	0.000121732	0.0196075	gene-vps37d;gene-slc25a37;gene-zgc56095;gene-plce1;gene-sidkey-9k7.3;gene-srp19;gene-srp14;gene-sich211-126j24.1;gene-atg4da;gene-spast;gene-LOC118219415;gene-LOC118209554;gene-sytl4;gene-LOC118216936;gene-kpnb3;gene-LOC118216938;gene-LOC118221639;gene-LOC118212555;gene-LOC118213563;gene-LOC118207102;gene-pex6;gene-atp6v1ba;gene-pex1;gene-slc36a4;gene-tmed9;gene-trim32;gene-slc36a1;gene-tfr2;gene…	vps37d;slc25a37;zgc:56095;plce1;si:dkey-9k7.3;srp19;srp14;si:ch211-126j24.1;atg4da;spast;LOC118219415;LOC118209554;sytl4;LOC118216936;kpnb3;LOC118216938;LOC118221639;LOC118212555;LOC118213563;LOC118207102;pex6;atp6v1ba;pex1;slc36a4;tmed9;trim32;slc36a1;tfr2;myo6b;LOC118210644;LOC118214265;stx7l;LOC118214269;LOC118220126;LOC118236473;LOC118235741;LOC118232092;mfsd2ab;slc27a6;tmem108;LOC118208351;r…
340	GO:0051234	BP	establishment of localization	340/ 3733	1623/ 22015	0.209489	1.97794e-05	0.00595257	gene-m6pr;gene-LOC118230865;gene-get1;gene-LOC118224674;gene-sigmar1;gene-slc25a37;gene-zgc56095;gene-LOC118211539;gene-rabep1;gene-plce1;gene-LOC118211082;gene-sidkey-9k7.3;gene-vps37bb;gene-tram1;gene-sidt2;gene-LOC118209554;gene-dctn1b;gene-LOC118223037;gene-LOC118221670;gene-slc8b1;gene-slco1c1;gene-rab32a;gene-tomm7;gene-LOC118217048;gene-slc2a3b;gene-slc19a2;gene-atp1a2a;gene-srp19;gene-atp…	m6pr;LOC118230865;get1;LOC118224674;sigmar1;slc25a37;zgc:56095;LOC118211539;rabep1;plce1;LOC118211082;si:dkey-9k7.3;vps37bb;tram1;sidt2;LOC118209554;dctn1b;LOC118223037;LOC118221670;slc8b1;slco1c1;rab32a;tomm7;LOC118217048;slc2a3b;slc19a2;atp1a2a;srp19;atp13a3;srp14;LOC118207230;slc35a5;LOC118234674;atg4da;ergic1;rhobtb3;LOC118212353;LOC118236353;LOC118225464;spast;LOC118206201;LOC118237442;LOC11…
334	GO:0006810	BP	transport	334/ 3733	1591/ 22015	0.209931	1.93907e-05	0.00595257	gene-m6pr;gene-LOC118230865;gene-slco1c1;gene-LOC118224674;gene-sigmar1;gene-slc25a37;gene-zgc56095;gene-LOC118211539;gene-rabep1;gene-plce1;gene-LOC118211082;gene-sidkey-9k7.3;gene-vps37bb;gene-tram1;gene-sidt2;gene-LOC118209554;gene-dctn1b;gene-LOC118223037;gene-slc8b1;gene-rab32a;gene-tomm7;gene-LOC118217048;gene-slc2a3b;gene-slc19a2;gene-atp1a2a;gene-srp19;gene-atp13a3;gene-srp14;gene-LOC1182…	m6pr;LOC118230865;slco1c1;LOC118224674;sigmar1;slc25a37;zgc:56095;LOC118211539;rabep1;plce1;LOC118211082;si:dkey-9k7.3;vps37bb;tram1;sidt2;LOC118209554;dctn1b;LOC118223037;slc8b1;rab32a;tomm7;LOC118217048;slc2a3b;slc19a2;atp1a2a;srp19;atp13a3;srp14;LOC118207230;slc35a5;LOC118234674;atg4da;rhobtb3;LOC118212353;LOC118236353;LOC118225464;spast;LOC118206201;LOC118237442;LOC118234426;gpr155a;sytl4;vam…
301	GO:0005737	CC	cytoplasm	301/ 3733	1457/ 22015	0.206589	0.00014603	0.0211392	gene-necab2;gene-arhgef12a;gene-ivns1abpa;gene-LOC118227474;gene-nfkb2;gene-LOC118212661;gene-LOC118223714;gene-ston2;gene-sich211-26b3.4;gene-ywhaba;gene-LOC118209764;gene-LOC118219008;gene-LOC118224123;gene-LOC118219493;gene-sich211-39i2.2;gene-cyfip1;gene-sh2d1ab;gene-sgk1;gene-per1b;gene-abtb1;gene-arid3c;gene-ppp1r14bb;gene-mtap;gene-dusp1;gene-dusp6;gene-LOC118208153;gene-LOC118216863;gene-…	necab2;arhgef12a;ivns1abpa;LOC118227474;nfkb2;LOC118212661;LOC118223714;ston2;si:ch211-26b3.4;ywhaba;LOC118209764;LOC118219008;LOC118224123;LOC118219493;si:ch211-39i2.2;cyfip1;sh2d1ab;sgk1;per1b;abtb1;arid3c;ppp1r14bb;mtap;dusp1;dusp6;LOC118208153;LOC118216863;LOC118224493;LOC118211824;atg4da;amotl2a;rhobtb3;nampt2;LOC118231303;LOC118217612;nubp1;dusp8a;gamt;LOC118237251;ldha;LOC118211133;bcar1;p…
203	GO:0071702	BP	organic substance transport	203/ 3733	893/ 22015	0.227324	9.49712e-06	0.00402256	gene-m6pr;gene-vps16;gene-sigmar1;gene-abcd1;gene-LOC118211539;gene-LOC118209554;gene-LOC118209555;gene-sidkey-9k7.3;gene-tram1;gene-sidt2;MSTRG.9200;gene-tomm7;gene-LOC118217048;gene-slc2a3b;gene-eny2;gene-srp19;gene-slc43a2b;gene-srp14;gene-LOC118212889;gene-slc35a5;gene-atg4da;gene-LOC118225464;gene-LOC118237442;gene-LOC118234930;gene-sytl4;gene-LOC118220839;gene-LOC118216936;gene-sidkey-246g2…	m6pr;vps16;sigmar1;abcd1;LOC118211539;LOC118209554;LOC118209555;si:dkey-9k7.3;tram1;sidt2;;tomm7;LOC118217048;slc2a3b;eny2;srp19;slc43a2b;srp14;LOC118212889;slc35a5;atg4da;LOC118225464;LOC118237442;LOC118234930;sytl4;LOC118220839;LOC118216936;si:dkey-246g23.2;fam53b;ap1m2;LOC118216938;sec23b;slc17a5;cahz;cd74b;zc3h11a;LOC118221639;LOC118216578;tcn2;LOC118213563;LOC118214235;uevld;LOC118218853;sta…
184	GO:0035556	BP	intracellular signal transduction	184/ 3733	759/ 22015	0.242424	4.42603e-06	0.00283913	gene-LOC118227474;gene-LOC118223714;gene-plce1;gene-LOC118235681;gene-LOC118229817;gene-cdkn1a;gene-LOC118235568;gene-tead1b;gene-sgk1;gene-rnd3b;gene-LOC118213044;gene-zgc101559;gene-rhobtb4;gene-rab35b;gene-rhobtb3;gene-LOC118234831;gene-def8;gene-LOC118207338;gene-plcb2;gene-rerg;gene-LOC118234664;gene-LOC118206911;gene-LOC118219172;gene-LOC118220834;gene-stk26;gene-asb12a;gene-LOC118217190;ge…	LOC118227474;LOC118223714;plce1;LOC118235681;LOC118229817;cdkn1a;LOC118235568;tead1b;sgk1;rnd3b;LOC118213044;zgc:101559;rhobtb4;rab35b;rhobtb3;LOC118234831;def8;LOC118207338;plcb2;rerg;LOC118234664;LOC118206911;LOC118219172;LOC118220834;stk26;asb12a;LOC118217190;si:dkey-206f10.1;adrb3a;dock11;LOC118212210;LOC118233315;LOC118220565;LOC118233650;tyrobp;socs2;LOC118219543;ddit3;socs7;LOC118224064;st…
173	GO:0031090	CC	organelle membrane	173/ 3733	694/ 22015	0.24928	3.40662e-06	0.00283913	gene-LOC118212661;gene-get1;gene-LOC118214289;gene-sigmar1;gene-abcd1;gene-LOC118226430;gene-LOC118209555;gene-ero1a;gene-LOC118217199;gene-lmf2a;gene-LOC118223037;gene-lbr;gene-b3gnt2b;gene-LOC118224718;gene-dpm1;gene-ucp2;gene-hgsnat;gene-LOC118236353;gene-slc35a5;gene-ND5;gene-ddost;gene-alas2;gene-LOC118230666;gene-arl8a;gene-LOC118217675;gene-psen2;gene-LOC118214751;gene-LOC118234930;gene-zm…	LOC118212661;get1;LOC118214289;sigmar1;abcd1;LOC118226430;LOC118209555;ero1a;LOC118217199;lmf2a;LOC118223037;lbr;b3gnt2b;LOC118224718;dpm1;ucp2;hgsnat;LOC118236353;slc35a5;ND5;ddost;alas2;LOC118230666;arl8a;LOC118217675;psen2;LOC118214751;LOC118234930;zmpste24;LOC118231413;LOC118216936;LOC118220934;lamp2;yif1b;LOC118230112;LOC118217190;slc25a42;elovl7a;LOC118207908;LOC118211429;chst2b;LOC11823331…
166	GO:0071705	BP	nitrogen compound transport	166/ 3733	682/ 22015	0.243402	4.649e-06	0.00283913	gene-m6pr;gene-vps16;gene-LOC118211539;gene-LOC118209554;gene-LOC118209555;gene-sidkey-9k7.3;gene-tram1;gene-sidt2;gene-tomm7;gene-LOC118217048;gene-b9d2;gene-stx5a;gene-srp19;gene-ap3m2;gene-srp14;gene-LOC118207230;gene-atg4da;gene-LOC118225464;gene-LOC118234930;gene-sytl4;gene-LOC118220839;gene-LOC118216936;gene-LOC118218818;gene-ap1m2;gene-LOC118216938;gene-LOC118236679;gene-LOC118228297;gene-…	m6pr;vps16;LOC118211539;LOC118209554;LOC118209555;si:dkey-9k7.3;tram1;sidt2;tomm7;LOC118217048;b9d2;stx5a;srp19;ap3m2;srp14;LOC118207230;atg4da;LOC118225464;LOC118234930;sytl4;LOC118220839;LOC118216936;LOC118218818;ap1m2;LOC118216938;LOC118236679;LOC118228297;zc3h11a;LOC118221639;LOC118216578;LOC118229981;LOC118213563;uevld;LOC118218853;LOC118207101;pex1;zdhhc11;LOC118216813;LOC118217821;LOC11821…
162	GO:0006793	BP	phosphorus metabolic process	162/ 3733	709/ 22015	0.228491	4.4661e-05	0.00941635	gene-plce1;gene-LOC118217297;gene-LOC118233875;gene-ppp2r2d;gene-sgk3;gene-sgk1;gene-LOC118210652;gene-LOC118224551;gene-LOC118206280;gene-dusp6;gene-LOC118214591;gene-LOC118219008;gene-plppr5a;gene-atp5mc3a;gene-LOC118227961;gene-LOC118231890;gene-nampt2;gene-LOC118217675;gene-LOC118216841;gene-LOC118227042;gene-LOC118218706;gene-plpp3;gene-ppap2d;gene-LOC118211133;gene-LOC118211132;gene-eno1a;g…	plce1;LOC118217297;LOC118233875;ppp2r2d;sgk3;sgk1;LOC118210652;LOC118224551;LOC118206280;dusp6;LOC118214591;LOC118219008;plppr5a;atp5mc3a;LOC118227961;LOC118231890;nampt2;LOC118217675;LOC118216841;LOC118227042;LOC118218706;plpp3;ppap2d;LOC118211133;LOC118211132;eno1a;plpp2a;aprt;stk26;LOC118235402;LOC118217190;hmgcra;si:dkey-206f10.1;elovl7a;tpi1b;LOC118213249;plppr4a;LOC118221124;socs2;;inpp5b;s…
161	GO:0006796	BP	phosphate-containing compound metabolic process	161/ 3733	695/ 22015	0.231655	2.38e-05	0.00680443	gene-plce1;gene-LOC118217297;gene-LOC118233875;gene-ppp2r2d;gene-sgk3;gene-sgk1;gene-LOC118210652;gene-LOC118224551;gene-LOC118206280;gene-dusp6;gene-LOC118214591;gene-LOC118219008;gene-plppr5a;gene-atp5mc3a;gene-LOC118227961;gene-LOC118231890;gene-nampt2;gene-LOC118217675;gene-LOC118216841;gene-LOC118227042;gene-LOC118218706;gene-plpp3;gene-ppap2d;gene-LOC118211133;gene-LOC118211132;gene-eno1a;g…	plce1;LOC118217297;LOC118233875;ppp2r2d;sgk3;sgk1;LOC118210652;LOC118224551;LOC118206280;dusp6;LOC118214591;LOC118219008;plppr5a;atp5mc3a;LOC118227961;LOC118231890;nampt2;LOC118217675;LOC118216841;LOC118227042;LOC118218706;plpp3;ppap2d;LOC118211133;LOC118211132;eno1a;plpp2a;aprt;stk26;LOC118235402;LOC118217190;hmgcra;si:dkey-206f10.1;elovl7a;tpi1b;LOC118213249;plppr4a;LOC118221124;socs2;;inpp5b;s…
155	GO:0033036	BP	macromolecule localization	155/ 3733	674/ 22015	0.22997	4.52868e-05	0.00941635	gene-m6pr;gene-get1;gene-vps16;gene-LOC118209554;gene-LOC118209555;gene-sidkey-9k7.3;gene-tram1;gene-LOC118221670;gene-tomm7;gene-LOC118217048;gene-b9d2;gene-stx5a;gene-srp19;gene-srp14;gene-sich211-126j24.1;gene-atg4da;gene-LOC118225464;gene-LOC118234930;gene-sytl4;gene-LOC118220839;gene-LOC118216936;gene-LOC118218818;gene-ap1m2;gene-LOC118216938;gene-wipi1;gene-LOC118228297;gene-cd74b;gene-mzt1…	m6pr;get1;vps16;LOC118209554;LOC118209555;si:dkey-9k7.3;tram1;LOC118221670;tomm7;LOC118217048;b9d2;stx5a;srp19;srp14;si:ch211-126j24.1;atg4da;LOC118225464;LOC118234930;sytl4;LOC118220839;LOC118216936;LOC118218818;ap1m2;LOC118216938;wipi1;LOC118228297;cd74b;mzt1;LOC118221639;LOC118216578;LOC118213563;uevld;LOC118218853;LOC118224149;LOC118207101;pex1;zdhhc11;LOC118216813;LOC118217821;LOC118212889;L…
155	GO:0008104	BP	protein localization	155/ 3733	671/ 22015	0.230999	3.47416e-05	0.00845329	gene-m6pr;gene-get1;gene-vps16;gene-LOC118209554;gene-LOC118209555;gene-sidkey-9k7.3;gene-tram1;gene-LOC118221670;gene-tomm7;gene-LOC118217048;gene-b9d2;gene-stx5a;gene-srp19;gene-srp14;gene-sich211-126j24.1;gene-atg4da;gene-LOC118225464;gene-LOC118234930;gene-sytl4;gene-LOC118220839;gene-LOC118216936;gene-LOC118218818;gene-ap1m2;gene-LOC118216938;gene-wipi1;gene-LOC118228297;gene-cd74b;gene-mzt1…	m6pr;get1;vps16;LOC118209554;LOC118209555;si:dkey-9k7.3;tram1;LOC118221670;tomm7;LOC118217048;b9d2;stx5a;srp19;srp14;si:ch211-126j24.1;atg4da;LOC118225464;LOC118234930;sytl4;LOC118220839;LOC118216936;LOC118218818;ap1m2;LOC118216938;wipi1;LOC118228297;cd74b;mzt1;LOC118221639;LOC118216578;LOC118213563;uevld;LOC118218853;LOC118224149;LOC118207101;pex1;zdhhc11;LOC118216813;LOC118217821;LOC118212889;L…
148	GO:0042886	BP	amide transport	148/ 3733	597/ 22015	0.247906	4.01886e-06	0.00283913	gene-m6pr;gene-vps16;gene-LOC118209554;gene-LOC118209555;gene-sidkey-9k7.3;gene-tram1;gene-tomm7;gene-LOC118217048;gene-b9d2;gene-stx5a;gene-srp19;gene-srp14;gene-LOC118207230;gene-atg4da;gene-LOC118225464;gene-LOC118234930;gene-sytl4;gene-LOC118220839;gene-LOC118216936;gene-LOC118218818;gene-ap1m2;gene-LOC118216938;gene-LOC118236679;gene-LOC118228297;gene-LOC118221639;gene-LOC118216578;gene-LOC1…	m6pr;vps16;LOC118209554;LOC118209555;si:dkey-9k7.3;tram1;tomm7;LOC118217048;b9d2;stx5a;srp19;srp14;LOC118207230;atg4da;LOC118225464;LOC118234930;sytl4;LOC118220839;LOC118216936;LOC118218818;ap1m2;LOC118216938;LOC118236679;LOC118228297;LOC118221639;LOC118216578;LOC118213563;uevld;LOC118218853;LOC118207101;pex1;zdhhc11;LOC118216813;LOC118217821;LOC118212889;LOC118230845;tmed9;vps26a;gdap1;arfip1;tf…
146	GO:0015833	BP	peptide transport	146/ 3733	589/ 22015	0.247878	4.57373e-06	0.00283913	gene-m6pr;gene-vps16;gene-LOC118209554;gene-LOC118209555;gene-sidkey-9k7.3;gene-tram1;gene-tomm7;gene-LOC118217048;gene-b9d2;gene-stx5a;gene-srp19;gene-srp14;gene-LOC118207230;gene-atg4da;gene-LOC118225464;gene-LOC118234930;gene-sytl4;gene-LOC118220839;gene-LOC118216936;gene-LOC118218818;gene-ap1m2;gene-LOC118216938;gene-LOC118236679;gene-LOC118228297;gene-LOC118221639;gene-LOC118216578;gene-LOC1…	m6pr;vps16;LOC118209554;LOC118209555;si:dkey-9k7.3;tram1;tomm7;LOC118217048;b9d2;stx5a;srp19;srp14;LOC118207230;atg4da;LOC118225464;LOC118234930;sytl4;LOC118220839;LOC118216936;LOC118218818;ap1m2;LOC118216938;LOC118236679;LOC118228297;LOC118221639;LOC118216578;LOC118213563;uevld;LOC118218853;LOC118207101;pex1;zdhhc11;LOC118216813;LOC118217821;LOC118212889;LOC118230845;tmed9;vps26a;gdap1;arfip1;tf…
145	GO:0045184	BP	establishment of protein localization	145/ 3733	590/ 22015	0.245763	6.04382e-06	0.00283913	gene-m6pr;gene-get1;gene-vps16;gene-LOC118209554;gene-LOC118209555;gene-sidkey-9k7.3;gene-tram1;gene-tomm7;gene-LOC118217048;gene-b9d2;gene-stx5a;gene-srp19;gene-srp14;gene-LOC118207230;gene-atg4da;gene-LOC118225464;gene-LOC118234930;gene-sytl4;gene-LOC118220839;gene-LOC118216936;gene-LOC118218818;gene-ap1m2;gene-LOC118216938;gene-LOC118236679;gene-LOC118228297;gene-LOC118221639;gene-LOC118216578…	m6pr;get1;vps16;LOC118209554;LOC118209555;si:dkey-9k7.3;tram1;tomm7;LOC118217048;b9d2;stx5a;srp19;srp14;LOC118207230;atg4da;LOC118225464;LOC118234930;sytl4;LOC118220839;LOC118216936;LOC118218818;ap1m2;LOC118216938;LOC118236679;LOC118228297;LOC118221639;LOC118216578;LOC118213563;uevld;LOC118218853;LOC118207101;pex1;zdhhc11;LOC118216813;LOC118217821;LOC118212889;LOC118230845;tmed9;vps26a;gdap1;arfi…
144	GO:0015031	BP	protein transport	144/ 3733	584/ 22015	0.246575	5.41908e-06	0.00283913	gene-m6pr;gene-vps16;gene-LOC118209554;gene-LOC118209555;gene-sidkey-9k7.3;gene-tram1;gene-tomm7;gene-LOC118217048;gene-b9d2;gene-stx5a;gene-srp19;gene-srp14;gene-LOC118207230;gene-atg4da;gene-LOC118225464;gene-LOC118234930;gene-sytl4;gene-LOC118220839;gene-LOC118216936;gene-LOC118218818;gene-ap1m2;gene-LOC118216938;gene-LOC118236679;gene-LOC118228297;gene-LOC118221639;gene-LOC118216578;gene-LOC1…	m6pr;vps16;LOC118209554;LOC118209555;si:dkey-9k7.3;tram1;tomm7;LOC118217048;b9d2;stx5a;srp19;srp14;LOC118207230;atg4da;LOC118225464;LOC118234930;sytl4;LOC118220839;LOC118216936;LOC118218818;ap1m2;LOC118216938;LOC118236679;LOC118228297;LOC118221639;LOC118216578;LOC118213563;uevld;LOC118218853;LOC118207101;pex1;zdhhc11;LOC118216813;LOC118217821;LOC118212889;LOC118230845;tmed9;vps26a;gdap1;arfip1;tf…
139	GO:0046907	BP	intracellular transport	139/ 3733	608/ 22015	0.228618	0.000149671	0.0211641	gene-m6pr;gene-dctn1b;gene-vps16;gene-abcd1;gene-LOC118209554;gene-LOC118209555;gene-sidkey-9k7.3;gene-tram1;gene-tomm7;gene-LOC118217048;gene-stx5a;gene-srp19;gene-srp14;gene-LOC118207230;gene-spast;gene-LOC118237442;gene-LOC118234930;gene-sytl4;gene-LOC118220839;gene-LOC118216936;gene-sidkey-246g23.2;gene-yif1b;gene-LOC118216938;gene-LOC118236679;gene-LOC118228297;gene-zc3h11a;gene-LOC118221639…	m6pr;dctn1b;vps16;abcd1;LOC118209554;LOC118209555;si:dkey-9k7.3;tram1;tomm7;LOC118217048;stx5a;srp19;srp14;LOC118207230;spast;LOC118237442;LOC118234930;sytl4;LOC118220839;LOC118216936;si:dkey-246g23.2;yif1b;LOC118216938;LOC118236679;LOC118228297;zc3h11a;LOC118221639;LOC118216578;LOC118218853;star;LOC118207101;pex1;zdhhc11;LOC118217821;LOC118212889;LOC118230845;LOC118220667;tmed9;vps26a;gdap1;arfi…
121	GO:0019899	MF	enzyme binding	121/ 3733	529/ 22015	0.228733	0.000416965	0.0458501	gene-gchfr;gene-arhgef12a;gene-LOC118212661;gene-plce1;gene-fgd5a;gene-plekhg5b;gene-LOC118212889;gene-LOC118227963;gene-rhobtb3;gene-antxr2a;gene-LOC118216931;gene-LOC118206911;gene-LOC118233650;gene-cyth4b;gene-LOC118236679;gene-arih1;gene-dock11;gene-dock10;gene-cyth3a;gene-trib1;gene-ubb;gene-map1lc3b;gene-pkn2;gene-pkn3;gene-phactr3b;gene-arhgef25b;gene-rilpl1;gene-rnf19b;gene-LOC118233793;g…	gchfr;arhgef12a;LOC118212661;plce1;fgd5a;plekhg5b;LOC118212889;LOC118227963;rhobtb3;antxr2a;LOC118216931;LOC118206911;LOC118233650;cyth4b;LOC118236679;arih1;dock11;dock10;cyth3a;trib1;ubb;map1lc3b;pkn2;pkn3;phactr3b;arhgef25b;rilpl1;rnf19b;LOC118233793;arhgef3;LOC118233959;LOC118229888;arf6b;angpt1;LOC118223714;LOC118220046;LOC118237251;LOC118235741;LOC118220757;si:dkey-91m11.5;LOC118209992;zgc:9…
102	GO:0006886	BP	intracellular protein transport	102/ 3733	431/ 22015	0.236659	0.000344311	0.0393755	gene-m6pr;gene-LOC118209554;gene-LOC118209555;gene-sidkey-9k7.3;gene-tram1;gene-tomm7;gene-LOC118217048;gene-stx5a;gene-srp19;gene-srp14;gene-LOC118212889;gene-LOC118234930;gene-sytl4;gene-LOC118220839;gene-ap1m2;gene-LOC118216938;gene-LOC118236679;gene-LOC118221639;gene-LOC118216578;gene-LOC118218853;gene-sec23b;gene-pex1;gene-zdhhc11;gene-LOC118217821;gene-LOC118230845;gene-tmed9;gene-tbck;gene…	m6pr;LOC118209554;LOC118209555;si:dkey-9k7.3;tram1;tomm7;LOC118217048;stx5a;srp19;srp14;LOC118212889;LOC118234930;sytl4;LOC118220839;ap1m2;LOC118216938;LOC118236679;LOC118221639;LOC118216578;LOC118218853;sec23b;pex1;zdhhc11;LOC118217821;LOC118230845;tmed9;tbck;zgc:101559;arfip1;arf6b;copb2;LOC118231987;stx7l;LOC118220126;ap3m2;kpnb3;LOC118235741;LOC118232092;vps37bb;LOC118216813;LOC118236097;LOC1…
98	GO:0003924	MF	GTPase activity	98/ 3733	410/ 22015	0.239024	0.000314875	0.0371228	gene-LOC118219543;gene-gnal;gene-gnaz;gene-LOC118223751;gene-rab32a;gene-rnd3b;gene-LOC118206359;gene-LOC118206358;gene-rhobtb4;gene-LOC118233276;gene-rhobtb3;gene-rerg;gene-LOC118234664;gene-LOC118211133;gene-LOC118219172;gene-LOC118222908;gene-LOC118222909;gene-LOC118222907;gene-LOC118228950;gene-LOC118224149;gene-LOC118207101;gene-LOC118234106;gene-tufm;gene-LOC118222132;gene-rragca;gene-zgc10…	LOC118219543;gnal;gnaz;LOC118223751;rab32a;rnd3b;LOC118206359;LOC118206358;rhobtb4;LOC118233276;rhobtb3;rerg;LOC118234664;LOC118211133;LOC118219172;LOC118222908;LOC118222909;LOC118222907;LOC118228950;LOC118224149;LOC118207101;LOC118234106;tufm;LOC118222132;rragca;zgc:101559;LOC118211443;LOC118226790;rasl11a;arf6b;LOC118210644;LOC118208677;LOC118223714;LOC118237251;cdc42l;LOC118220757;LOC118236097…
94	GO:0098588	CC	bounding membrane of organelle	94/ 3733	382/ 22015	0.246073	0.000143204	0.0209959	gene-LOC118212661;gene-LOC118214289;gene-sigmar1;gene-abcd1;gene-LOC118226430;gene-LOC118209555;gene-LOC118223037;gene-b3gnt2b;gene-LOC118224718;gene-stx5a;gene-hgsnat;gene-LOC118236353;gene-slc35a5;gene-slc35a2;gene-arl8a;gene-LOC118217675;gene-psen2;gene-LOC118214751;gene-lamtor2;gene-LOC118234930;gene-LOC118231413;gene-LOC118211133;gene-LOC118220934;gene-lamp2;gene-LOC118230112;gene-LOC1182171…	LOC118212661;LOC118214289;sigmar1;abcd1;LOC118226430;LOC118209555;LOC118223037;b3gnt2b;LOC118224718;stx5a;hgsnat;LOC118236353;slc35a5;slc35a2;arl8a;LOC118217675;psen2;LOC118214751;lamtor2;LOC118234930;LOC118231413;LOC118211133;LOC118220934;lamp2;LOC118230112;LOC118217199;LOC118207908;chst2b;LOC118233315;map1lc3b;maco1b;slc17a7a;pex6;pex1;LOC118215472;LOC118232410;LOC118230845;slc36a4;tfg;slc36a1;…
91	GO:0031324	BP	negative regulation of cellular metabolic process	91/ 3733	380/ 22015	0.239474	0.000421974	0.045959	gene-cipca;gene-dusp8a;gene-pkib;gene-dusp2;gene-dusp1;gene-LOC118214590;gene-LOC118227961;gene-LOC118226134;gene-LOC118230575;gene-LOC118230578;gene-LOC118215941;gene-eaf1;gene-LOC118219705;gene-hat1;gene-LOC118233009;gene-LOC118237177;gene-LOC118231668;gene-LOC118237077;gene-LOC118218996;gene-hif1aa;gene-LOC118235279;gene-LOC118233897;gene-nr2f1a;gene-uri1;gene-cnot7;gene-LOC118231475;gene-june…	cipca;dusp8a;pkib;dusp2;dusp1;LOC118214590;LOC118227961;LOC118226134;LOC118230575;LOC118230578;LOC118215941;eaf1;LOC118219705;hat1;LOC118233009;LOC118237177;LOC118231668;LOC118237077;LOC118218996;hif1aa;LOC118235279;LOC118233897;nr2f1a;uri1;cnot7;LOC118231475;june;LOC118228387;hs1bp3;LOC118225426;ago2;ago4;LOC118234574;LOC118212847;id2b;dusp6;foxo3a;LOC118237159;pdcd4a;LOC118230049;id4;LOC1182241…
76	GO:0009890	BP	negative regulation of biosynthetic process	76/ 3733	294/ 22015	0.258503	0.000113422	0.0188816	gene-gchfr;gene-LOC118237159;gene-cipca;gene-mxd1;gene-LOC118208452;gene-LOC118235279;gene-snai2;gene-her9;gene-LOC118231668;gene-zgpat;gene-pcgf6;gene-ago4;gene-cry3a;gene-LOC118206411;gene-LOC118233897;gene-LOC118234405;gene-nr2f1a;gene-uri1;gene-cnot7;gene-LOC118214590;gene-LOC118233462;gene-LOC118223482;gene-LOC118229931;gene-LOC118235828;gene-prdm1a;gene-trim71;gene-LOC118227961;gene-LOC1182…	gchfr;LOC118237159;cipca;mxd1;LOC118208452;LOC118235279;snai2;her9;LOC118231668;zgpat;pcgf6;ago4;cry3a;LOC118206411;LOC118233897;LOC118234405;nr2f1a;uri1;cnot7;LOC118214590;LOC118233462;LOC118223482;LOC118229931;LOC118235828;prdm1a;trim71;LOC118227961;LOC118231475;suds3;june;srp9;zhx3;LOC118228387;LOC118236310;LOC118230578;LOC118231004;LOC118230575;hey2;ago2;prdm8;LOC118219705;skia;LOC118234574;L…
75	GO:0031327	BP	negative regulation of cellular biosynthetic process	75/ 3733	292/ 22015	0.256849	0.000149903	0.0211641	gene-LOC118237159;gene-cipca;gene-mxd1;gene-LOC118208452;gene-LOC118235279;gene-snai2;gene-her9;gene-LOC118231668;gene-zgpat;gene-pcgf6;gene-ago4;gene-cry3a;gene-LOC118206411;gene-LOC118233897;gene-LOC118234405;gene-nr2f1a;gene-uri1;gene-cnot7;gene-LOC118214590;gene-LOC118233462;gene-LOC118223482;gene-LOC118229931;gene-LOC118235828;gene-prdm1a;gene-trim71;gene-LOC118227961;gene-LOC118231475;gene-…	LOC118237159;cipca;mxd1;LOC118208452;LOC118235279;snai2;her9;LOC118231668;zgpat;pcgf6;ago4;cry3a;LOC118206411;LOC118233897;LOC118234405;nr2f1a;uri1;cnot7;LOC118214590;LOC118233462;LOC118223482;LOC118229931;LOC118235828;prdm1a;trim71;LOC118227961;LOC118231475;suds3;june;srp9;zhx3;LOC118228387;LOC118236310;LOC118230578;LOC118231004;LOC118230575;hey2;ago2;prdm8;LOC118219705;skia;LOC118234574;LOC1182…
73	GO:0006955	BP	immune response	73/ 3733	276/ 22015	0.264493	6.75302e-05	0.0126892	gene-LOC118220715;gene-ilf2;gene-LOC118237396;gene-LOC118225338;gene-c9;gene-LOC118234251;gene-LOC118232968;gene-cxcl12a;gene-faslg;gene-m17;gene-tlr1;gene-LOC118224259;gene-c1qb;gene-c1qc;gene-c1qa;gene-LOC118217223;gene-LOC118214924;gene-LOC118237536;gene-cfbl;gene-sh2d1ab;gene-tnfsf12;gene-ifih1;gene-LOC118229371;gene-LOC118209941;gene-LOC118216099;gene-xcr1a.1;gene-sirp71-81e14.2;gene-LOC1182…	LOC118220715;ilf2;LOC118237396;LOC118225338;c9;LOC118234251;LOC118232968;cxcl12a;faslg;m17;tlr1;LOC118224259;c1qb;c1qc;c1qa;LOC118217223;LOC118214924;LOC118237536;cfbl;sh2d1ab;tnfsf12;ifih1;LOC118229371;LOC118209941;LOC118216099;xcr1a.1;si:rp71-81e14.2;LOC118234056;sting1;tnfrsf21;pglyrp5;;cfd;si:ch211-137i24.12;LOC118223268;il10;LOC118215115;tlr21;LOC118234500;LOC118230397;c7a;;LOC118207571;cxcl…
73	GO:2000113	BP	negative regulation of cellular macromolecule biosynthetic process	73/ 3733	280/ 22015	0.260714	0.000108035	0.0184401	gene-LOC118237159;gene-cipca;gene-mxd1;gene-LOC118208452;gene-LOC118235279;gene-her9;gene-zgpat;gene-pcgf6;gene-ago4;gene-cry3a;gene-LOC118206411;gene-LOC118233897;gene-LOC118234405;gene-nr2f1a;gene-uri1;gene-cnot7;gene-LOC118214590;gene-LOC118233462;gene-LOC118223482;gene-LOC118229931;gene-LOC118235828;gene-prdm1a;gene-trim71;gene-LOC118227961;gene-LOC118231475;gene-suds3;gene-june;gene-srp9;gen…	LOC118237159;cipca;mxd1;LOC118208452;LOC118235279;her9;zgpat;pcgf6;ago4;cry3a;LOC118206411;LOC118233897;LOC118234405;nr2f1a;uri1;cnot7;LOC118214590;LOC118233462;LOC118223482;LOC118229931;LOC118235828;prdm1a;trim71;LOC118227961;LOC118231475;suds3;june;srp9;zhx3;LOC118228387;LOC118236310;LOC118230578;LOC118231004;LOC118230575;hey2;ago2;prdm8;LOC118219705;skia;LOC118234574;LOC118230300;eaf1;nr2f1b;L…
73	GO:0010558	BP	negative regulation of macromolecule biosynthetic process	73/ 3733	281/ 22015	0.259786	0.000113924	0.0188816	gene-LOC118237159;gene-cipca;gene-mxd1;gene-LOC118208452;gene-LOC118235279;gene-her9;gene-zgpat;gene-pcgf6;gene-ago4;gene-cry3a;gene-LOC118206411;gene-LOC118233897;gene-LOC118234405;gene-nr2f1a;gene-uri1;gene-cnot7;gene-LOC118214590;gene-LOC118233462;gene-LOC118223482;gene-LOC118229931;gene-LOC118235828;gene-prdm1a;gene-trim71;gene-LOC118227961;gene-LOC118231475;gene-suds3;gene-june;gene-srp9;gen…	LOC118237159;cipca;mxd1;LOC118208452;LOC118235279;her9;zgpat;pcgf6;ago4;cry3a;LOC118206411;LOC118233897;LOC118234405;nr2f1a;uri1;cnot7;LOC118214590;LOC118233462;LOC118223482;LOC118229931;LOC118235828;prdm1a;trim71;LOC118227961;LOC118231475;suds3;june;srp9;zhx3;LOC118228387;LOC118236310;LOC118230578;LOC118231004;LOC118230575;hey2;ago2;prdm8;LOC118219705;skia;LOC118234574;LOC118230300;eaf1;nr2f1b;L…
65	GO:0016310	BP	phosphorylation	65/ 3733	234/ 22015	0.277778	3.25177e-05	0.00826383	gene-LOC118226302;gene-LOC118215214;gene-stk39;gene-rps6kal;gene-LOC118234251;gene-LOC118211925;gene-LOC118235402;gene-ulk1a;gene-LOC118212896;gene-LOC118233875;gene-phkb;gene-sgk3;gene-map3k2;gene-LOC118214964;gene-sik1;gene-sgk1;gene-LOC118210652;gene-LOC118214263;gene-kdrl;gene-LOC118223482;gene-LOC118223872;gene-pgam1a;gene-cdk17;gene-LOC118227961;gene-pgam1b;gene-csnk2a2b;gene-LOC118208585;g…	LOC118226302;LOC118215214;stk39;rps6kal;LOC118234251;LOC118211925;LOC118235402;ulk1a;LOC118212896;LOC118233875;phkb;sgk3;map3k2;LOC118214964;sik1;sgk1;LOC118210652;LOC118214263;kdrl;LOC118223482;LOC118223872;pgam1a;cdk17;LOC118227961;pgam1b;csnk2a2b;LOC118208585;LOC118231456;LOC118214119;pim3;LOC118227042;si:rp71-17i16.5;LOC118207359;LOC118217834;prpf4ba;eno1a;wnk4b;LOC118229741;gpib;LOC118215326…
60	GO:0007264	BP	small GTPase mediated signal transduction	60/ 3733	219/ 22015	0.273973	0.0001247	0.0198065	gene-LOC118215356;gene-LOC118219543;gene-LOC118222132;gene-plce1;gene-rhoj;gene-LOC118221381;gene-LOC118229981;gene-rgl2;gene-rhoq;gene-zgc101559;gene-LOC118211443;gene-rnd3b;gene-zgc55558;gene-LOC118229888;gene-LOC118210644;gene-LOC118223482;gene-rhobtb4;gene-rab35b;gene-rhobtb3;gene-LOC118224367;gene-nras;gene-LOC118215423;gene-LOC118235482;gene-LOC118218450;gene-cdc42l;gene-cdc42ep4a;gene-LOC1…	LOC118215356;LOC118219543;LOC118222132;plce1;rhoj;LOC118221381;LOC118229981;rgl2;rhoq;zgc:101559;LOC118211443;rnd3b;zgc:55558;LOC118229888;LOC118210644;LOC118223482;rhobtb4;rab35b;rhobtb3;LOC118224367;nras;LOC118215423;LOC118235482;LOC118218450;cdc42l;cdc42ep4a;LOC118220757;LOC118237251;LOC118234664;LOC118236097;LOC118223714;LOC118209992;LOC118219172;LOC118230798;rab42a;LOC118225875;LOC118212829;…
56	GO:0009607	BP	response to biotic stimulus	56/ 3733	202/ 22015	0.277228	0.000141092	0.0209959	gene-LOC118206675;gene-LOC118210176;gene-LOC118229371;gene-LOC118221897;gene-LOC118234251;gene-LOC118232968;gene-LOC118212952;gene-atp6v0cb;gene-LOC118212950;gene-pglyrp5;gene-acod1;gene-ctsd;gene-gpr84;gene-LOC118210370;gene-tet1;gene-sh2d1ab;gene-cxcr3.2;gene-LOC118212565;gene-atf3;gene-cfd;gene-LOC118207640;MSTRG.15007;gene-LOC118231499;gene-ifih1;gene-june;gene-il10;gene-LOC118215115;gene-tlr…	LOC118206675;LOC118210176;LOC118229371;LOC118221897;LOC118234251;LOC118232968;LOC118212952;atp6v0cb;LOC118212950;pglyrp5;acod1;ctsd;gpr84;LOC118210370;tet1;sh2d1ab;cxcr3.2;LOC118212565;atf3;cfd;LOC118207640;;LOC118231499;ifih1;june;il10;LOC118215115;tlr21;LOC118234500;hamp;sting1;xpo1a;LOC118207923;LOC118228785;tlr1;LOC118217199;LOC118228305;cebpb;rab14l;LOC118225419;LOC118220018;LOC118208301;LOC…
56	GO:0043207	BP	response to external biotic stimulus	56/ 3733	201/ 22015	0.278607	9.62605e-05	0.0169359	gene-LOC118206675;gene-LOC118210176;gene-LOC118229371;gene-LOC118221897;gene-LOC118234251;gene-LOC118232968;gene-LOC118212952;gene-atp6v0cb;gene-LOC118212950;gene-pglyrp5;gene-acod1;gene-ctsd;gene-gpr84;gene-LOC118210370;gene-tet1;gene-sh2d1ab;gene-cxcr3.2;gene-LOC118212565;gene-atf3;gene-cfd;gene-LOC118207640;MSTRG.15007;gene-LOC118231499;gene-ifih1;gene-june;gene-il10;gene-LOC118215115;gene-tlr…	LOC118206675;LOC118210176;LOC118229371;LOC118221897;LOC118234251;LOC118232968;LOC118212952;atp6v0cb;LOC118212950;pglyrp5;acod1;ctsd;gpr84;LOC118210370;tet1;sh2d1ab;cxcr3.2;LOC118212565;atf3;cfd;LOC118207640;;LOC118231499;ifih1;june;il10;LOC118215115;tlr21;LOC118234500;hamp;sting1;xpo1a;LOC118207923;LOC118228785;tlr1;LOC118217199;LOC118228305;cebpb;rab14l;LOC118225419;LOC118220018;LOC118208301;LOC…
56	GO:0098805	CC	whole membrane	56/ 3733	183/ 22015	0.306011	6.11278e-06	0.00283913	gene-LOC118212661;gene-LOC118235700;gene-LOC118214289;gene-sigmar1;gene-abcd1;gene-LOC118230845;gene-LOC118209555;gene-LOC118208241;gene-atp6v0cb;gene-slc36a4;gene-slc36a1;gene-LOC118223037;gene-vdac1;gene-vps26a;gene-zgc73226;gene-arf6b;gene-copb2;gene-LOC118233292;gene-hgsnat;gene-LOC118236353;gene-LOC118217868;gene-march5l;gene-arl8a;gene-LOC118217675;gene-LOC118225426;gene-cln3;gene-lamtor2;g…	LOC118212661;LOC118235700;LOC118214289;sigmar1;abcd1;LOC118230845;LOC118209555;LOC118208241;atp6v0cb;slc36a4;slc36a1;LOC118223037;vdac1;vps26a;zgc:73226;arf6b;copb2;LOC118233292;hgsnat;LOC118236353;LOC118217868;march5l;arl8a;LOC118217675;LOC118225426;cln3;lamtor2;LOC118234930;mcl1b;LOC118220934;zgc:92606;LOC118232939;tmem108;clta;lamp2;ap1m2;LOC118230112;wipi1;vps16;LOC118217199;LOC118214798;LOC1…
46	GO:0031966	CC	mitochondrial membrane	46/ 3733	154/ 22015	0.298701	8.28349e-05	0.0148016	gene-LOC118212661;gene-ND6;gene-zgc73226;gene-ND4;gene-ND5;gene-mcl1b;gene-mpv17l2;gene-LOC118225633;gene-slc25a24;gene-LOC118225635;gene-mpv17;gene-vdac1;gene-LOC118236488;gene-LOC118214289;gene-zgc153993;gene-ucp2;gene-LOC118207640;gene-alas2;gene-LOC118230666;gene-LOC118217868;gene-march5l;gene-LOC118217675;gene-LOC118225426;gene-slc25a5;gene-slc25a25b;gene-abcb7;gene-LOC118220934;gene-LOC1182…	LOC118212661;ND6;zgc:73226;ND4;ND5;mcl1b;mpv17l2;LOC118225633;slc25a24;LOC118225635;mpv17;vdac1;LOC118236488;LOC118214289;zgc:153993;ucp2;LOC118207640;alas2;LOC118230666;LOC118217868;march5l;LOC118217675;LOC118225426;slc25a5;slc25a25b;abcb7;LOC118220934;LOC118215326;ppox;LOC118230017;LOC118217190;LOC118221295;LOC118210687;LOC118214692;slc25a42;LOC118214798;LOC118224600;LOC118233315;foxo3a;foxo3b;…
43	GO:0015078	MF	proton transmembrane transporter activity	43/ 3733	114/ 22015	0.377193	9.63768e-07	0.00252664	gene-LOC118234466;gene-LOC118212663;gene-LOC118237239;gene-atp6v0cb;gene-LOC118235258;gene-LOC118224406;gene-LOC118225822;gene-LOC118222840;gene-atp6v0a2b;gene-LOC118214265;gene-atp5mc3a;gene-LOC118209001;gene-LOC118218003;gene-LOC118212353;gene-LOC118235104;gene-atp6v1f;gene-abcg4a;gene-atp6v1c1b;gene-LOC118208193;gene-LOC118235026;gene-LOC118208313;gene-LOC118231018;gene-LOC118215326;gene-LOC11…	LOC118234466;LOC118212663;LOC118237239;atp6v0cb;LOC118235258;LOC118224406;LOC118225822;LOC118222840;atp6v0a2b;LOC118214265;atp5mc3a;LOC118209001;LOC118218003;LOC118212353;LOC118235104;atp6v1f;abcg4a;atp6v1c1b;LOC118208193;LOC118235026;LOC118208313;LOC118231018;LOC118215326;LOC118235696;LOC118217192;slc9a1a;LOC118232923;LOC118217199;LOC118219725;LOC118214692;slc9a5;atp2a2b;LOC118206345;LOC11823747…
43	GO:0007265	BP	Ras protein signal transduction	43/ 3733	145/ 22015	0.296552	0.000135452	0.0209959	gene-LOC118215356;gene-LOC118222132;gene-LOC118215423;gene-LOC118229981;gene-rhoq;gene-zgc101559;gene-LOC118211443;gene-zgc55558;gene-LOC118210644;gene-LOC118223482;gene-gna12a;gene-LOC118223714;gene-rhobtb3;gene-rhoj;gene-nras;gene-LOC118237251;gene-LOC118218450;gene-cdc42ep4a;gene-LOC118220757;gene-rerg;gene-LOC118236097;gene-LOC118209992;gene-LOC118219172;gene-LOC118230798;gene-rab42a;gene-LOC…	LOC118215356;LOC118222132;LOC118215423;LOC118229981;rhoq;zgc:101559;LOC118211443;zgc:55558;LOC118210644;LOC118223482;gna12a;LOC118223714;rhobtb3;rhoj;nras;LOC118237251;LOC118218450;cdc42ep4a;LOC118220757;rerg;LOC118236097;LOC118209992;LOC118219172;LOC118230798;rab42a;LOC118225875;LOC118212829;LOC118214150;LOC118228079;LOC118208351;rab30;rab8b;rab4b;LOC118225271;LOC118221592;LOC118216098;LOC118231…
42	GO:0006468	BP	protein phosphorylation	42/ 3733	144/ 22015	0.291667	0.000303252	0.0361248	gene-LOC118226302;gene-stk39;gene-rps6kal;gene-LOC118234251;gene-ulk1a;gene-phkb;gene-sgk3;gene-map3k2;gene-sik1;gene-LOC118214964;gene-sgk1;gene-LOC118210652;gene-LOC118214263;gene-kdrl;gene-LOC118223482;gene-LOC118223872;gene-LOC118227961;gene-LOC118211925;gene-csnk2a2b;gene-LOC118208585;gene-pim3;gene-LOC118207359;gene-prpf4ba;gene-wnk4b;gene-LOC118229741;gene-LOC118214119;gene-stk26;gene-tec;…	LOC118226302;stk39;rps6kal;LOC118234251;ulk1a;phkb;sgk3;map3k2;sik1;LOC118214964;sgk1;LOC118210652;LOC118214263;kdrl;LOC118223482;LOC118223872;LOC118227961;LOC118211925;csnk2a2b;LOC118208585;pim3;LOC118207359;prpf4ba;wnk4b;LOC118229741;LOC118214119;stk26;tec;LOC118217190;snrkb;cab39;LOC118218515;runx1t1;nlk2;LOC118236409;LOC118221018;LOC118216591;bmp2k;LOC118233373;cdk17;LOC118218674;txk
36	GO:0005125	MF	cytokine activity	36/ 3733	117/ 22015	0.307692	0.000269666	0.0335207	gene-LOC118229298;gene-LOC118234251;gene-cxcl12b;gene-cxcl12a;gene-m17;gene-LOC118217223;gene-LOC118214924;gene-LOC118237536;MSTRG.25212;gene-LOC118209941;gene-nampt2;gene-LOC118236355;MSTRG.13440;gene-LOC118219008;gene-il10;gene-LOC118227146;gene-ccl34a.3;gene-LOC118230397;gene-il17a_f1;MSTRG.2833;gene-LOC118207923;MSTRG.8219;gene-LOC118208353;gene-il1fma;gene-sidkey-88e18.2;gene-csf1a;gene-il12…	LOC118229298;LOC118234251;cxcl12b;cxcl12a;m17;LOC118217223;LOC118214924;LOC118237536;;LOC118209941;nampt2;LOC118236355;;LOC118219008;il10;LOC118227146;ccl34a.3;LOC118230397;il17a/f1;;LOC118207923;;LOC118208353;il1fma;si:dkey-88e18.2;csf1a;il12ba;tnfa;tnfb;il21;LOC118212107;LOC118225338;LOC118207102;csf3a;LOC118225331;LOC118214888
36	GO:0015399	MF	primary active transmembrane transporter activity	36/ 3733	91/ 22015	0.395604	1.6693e-06	0.00283913	gene-LOC118234466;gene-LOC118207406;gene-LOC118206345;gene-LOC118217821;gene-LOC118232885;gene-abcb4;gene-abcb7;gene-abcg2a;gene-LOC118223159;gene-LOC118216555;gene-LOC118225822;gene-atp1a2a;gene-LOC118214180;gene-wufb13g09;gene-abca3b;gene-abcd1;gene-LOC118209001;gene-LOC118212353;gene-atp6v1f;gene-abcg4a;gene-atp6v1d;gene-LOC118210347;gene-abcc1;gene-LOC118235026;gene-LOC118208313;gene-abcc5;ge…	LOC118234466;LOC118207406;LOC118206345;LOC118217821;LOC118232885;abcb4;abcb7;abcg2a;LOC118223159;LOC118216555;LOC118225822;atp1a2a;LOC118214180;wu:fb13g09;abca3b;abcd1;LOC118209001;LOC118212353;atp6v1f;abcg4a;atp6v1d;LOC118210347;abcc1;LOC118235026;LOC118208313;abcc5;LOC118231018;abcc9;atp2a2b;atp1a3b;abcb6a;atp2b1a;abcb10;LOC118222773;atp6ap1a;LOC118216119
36	GO:0006790	BP	sulfur compound metabolic process	36/ 3733	108/ 22015	0.333333	2.89619e-05	0.00784887	gene-LOC118212626;gene-nubp1;gene-LOC118213249;gene-gsr;gene-LOC118230876;gene-acss1;gene-bhmt;gene-ndst1a;gene-mtap;gene-tpst2;gene-mtrr;gene-LOC118217297;gene-mat1a;gene-LOC118207276;gene-LOC118214751;gene-adi1;gene-gclm;gene-LOC118214485;gene-thtpa;gene-LOC118208198;gene-elovl1b;gene-LOC118211819;gene-LOC118225627;gene-elovl7a;gene-apip;gene-LOC118230335;gene-cdo1;gene-LOC118214580;gene-LOC118…	LOC118212626;nubp1;LOC118213249;gsr;LOC118230876;acss1;bhmt;ndst1a;mtap;tpst2;mtrr;LOC118217297;mat1a;LOC118207276;LOC118214751;adi1;gclm;LOC118214485;thtpa;LOC118208198;elovl1b;LOC118211819;LOC118225627;elovl7a;apip;LOC118230335;cdo1;LOC118214580;LOC118213304;ciao2b;nfs1;LOC118234826;mat2ab;isca1;papss1;acsm3
33	GO:0042626	MF	ATPase-coupled transmembrane transporter activity	33/ 3733	84/ 22015	0.392857	1.10469e-06	0.00252664	gene-LOC118234466;gene-LOC118206345;gene-abcd1;gene-abcb4;gene-abcb7;gene-abcg2a;gene-LOC118223159;gene-LOC118216555;gene-LOC118225822;gene-atp1a2a;gene-LOC118214180;gene-wufb13g09;gene-abca3b;gene-LOC118209001;gene-LOC118212353;gene-atp6v1f;gene-abcg4a;gene-atp6v1d;gene-LOC118210347;gene-abcc1;gene-LOC118235026;gene-LOC118208313;gene-abcc5;gene-LOC118231018;gene-abcc9;gene-atp2a2b;gene-atp1a3b;g…	LOC118234466;LOC118206345;abcd1;abcb4;abcb7;abcg2a;LOC118223159;LOC118216555;LOC118225822;atp1a2a;LOC118214180;wu:fb13g09;abca3b;LOC118209001;LOC118212353;atp6v1f;abcg4a;atp6v1d;LOC118210347;abcc1;LOC118235026;LOC118208313;abcc5;LOC118231018;abcc9;atp2a2b;atp1a3b;abcb6a;atp2b1a;abcb10;LOC118222773;atp6ap1a;LOC118216119
27	GO:0030099	BP	myeloid cell differentiation	27/ 3733	81/ 22015	0.333333	0.000291417	0.0350804	gene-flt3;gene-gata6;gene-rps3;gene-plcg1;gene-rpl35a;gene-LOC118216774;gene-numbl;gene-LOC118228907;gene-LOC118230761;gene-alas2;gene-alas1;gene-rgs18;gene-rpl27;gene-LOC118225464;gene-LOC118206752;gene-LOC118211016;gene-LOC118221559;gene-abcc5;gene-klf1;gene-LOC118234116;gene-tal1;gene-snx3;gene-klf17;gene-abcb10;gene-gata1b;gene-ncoa4;gene-gfi1b	flt3;gata6;rps3;plcg1;rpl35a;LOC118216774;numbl;LOC118228907;LOC118230761;alas2;alas1;rgs18;rpl27;LOC118225464;LOC118206752;LOC118211016;LOC118221559;abcc5;klf1;LOC118234116;tal1;snx3;klf17;abcb10;gata1b;ncoa4;gfi1b
22	GO:0006914	BP	autophagy	22/ 3733	60/ 22015	0.366667	0.000210289	0.0282049	gene-rb1cc1;gene-mcoln1a;gene-atg4da;gene-atg101;gene-optn;gene-atg2b;gene-zgc92606;gene-pink1;gene-atg4b;gene-wipi1;gene-retreg1;gene-LOC118210539;gene-LOC118235849;gene-epg5;gene-acbd5a;gene-atg9b;gene-atg9a;gene-tnfa;gene-map1lc3a;gene-map1lc3b;gene-sidkey-23n7.10;gene-LOC118235617	rb1cc1;mcoln1a;atg4da;atg101;optn;atg2b;zgc:92606;pink1;atg4b;wipi1;retreg1;LOC118210539;LOC118235849;epg5;acbd5a;atg9b;atg9a;tnfa;map1lc3a;map1lc3b;si:dkey-23n7.10;LOC118235617
22	GO:0061919	BP	process utilizing autophagic mechanism	22/ 3733	60/ 22015	0.366667	0.000210289	0.0282049	gene-rb1cc1;gene-mcoln1a;gene-atg4da;gene-atg101;gene-optn;gene-atg2b;gene-zgc92606;gene-pink1;gene-atg4b;gene-wipi1;gene-retreg1;gene-LOC118210539;gene-LOC118235849;gene-epg5;gene-acbd5a;gene-atg9b;gene-atg9a;gene-tnfa;gene-map1lc3a;gene-map1lc3b;gene-sidkey-23n7.10;gene-LOC118235617	rb1cc1;mcoln1a;atg4da;atg101;optn;atg2b;zgc:92606;pink1;atg4b;wipi1;retreg1;LOC118210539;LOC118235849;epg5;acbd5a;atg9b;atg9a;tnfa;map1lc3a;map1lc3b;si:dkey-23n7.10;LOC118235617
21	GO:0007163	BP	establishment or maintenance of cell polarity	21/ 3733	58/ 22015	0.362069	0.000352883	0.0399561	gene-b9d2;gene-arf6b;gene-LOC118209992;gene-LOC118236047;gene-LOC118223714;gene-carmil2;gene-LOC118230542;gene-rhoj;gene-LOC118208351;gene-rhobtb3;gene-synj2bp;gene-rhogd;gene-amotl2a;gene-LOC118236679;gene-LOC118237251;gene-LOC118221291;gene-rhoq;gene-LOC118211069;gene-lin7c;gene-LOC118220757;gene-LOC118216098	b9d2;arf6b;LOC118209992;LOC118236047;LOC118223714;carmil2;LOC118230542;rhoj;LOC118208351;rhobtb3;synj2bp;rhogd;amotl2a;LOC118236679;LOC118237251;LOC118221291;rhoq;LOC118211069;lin7c;LOC118220757;LOC118216098
21	GO:0007033	BP	vacuole organization	21/ 3733	49/ 22015	0.428571	1.83801e-05	0.00595257	gene-LOC118217551;MSTRG.21700;gene-lamtor1;gene-rb1cc1;gene-LOC118231018;gene-cln3;gene-LOC118221592;gene-LOC118209555;gene-atp6v0cb;gene-map1lc3b;gene-zgc92606;gene-atp6v1f;gene-atg9a;gene-wipi1;gene-atg101;gene-vps16;gene-LOC118218450;gene-LOC118217199;gene-LOC118235849;gene-rab32a;gene-ulk1a	LOC118217551;;lamtor1;rb1cc1;LOC118231018;cln3;LOC118221592;LOC118209555;atp6v0cb;map1lc3b;zgc:92606;atp6v1f;atg9a;wipi1;atg101;vps16;LOC118218450;LOC118217199;LOC118235849;rab32a;ulk1a
20	GO:0030218	BP	erythrocyte differentiation	20/ 3733	51/ 22015	0.392157	0.00020648	0.0282049	gene-numbl;gene-gfi1b;gene-LOC118221559;gene-abcc5;gene-LOC118228907;gene-rps3;gene-klf1;gene-LOC118230761;gene-alas2;gene-abcb10;gene-rpl35a;gene-klf17;gene-ncoa4;gene-rpl27;gene-LOC118216774;gene-gata1b;gene-LOC118225464;gene-tal1;gene-LOC118206752;gene-snx3	numbl;gfi1b;LOC118221559;abcc5;LOC118228907;rps3;klf1;LOC118230761;alas2;abcb10;rpl35a;klf17;ncoa4;rpl27;LOC118216774;gata1b;LOC118225464;tal1;LOC118206752;snx3
17	GO:0019829	MF	ATPase-coupled cation transmembrane transporter activity	17/ 3733	33/ 22015	0.515152	5.63368e-06	0.00283913	gene-LOC118234466;gene-atp2b1a;gene-LOC118235026;gene-atp1a2a;gene-LOC118214180;gene-LOC118231018;gene-LOC118206345;gene-atp1a3b;gene-LOC118212353;gene-atp2a2b;gene-LOC118222773;gene-LOC118223159;gene-atp6v1f;gene-LOC118208313;gene-atp6ap1a;gene-LOC118225822;gene-LOC118216119	LOC118234466;atp2b1a;LOC118235026;atp1a2a;LOC118214180;LOC118231018;LOC118206345;atp1a3b;LOC118212353;atp2a2b;LOC118222773;LOC118223159;atp6v1f;LOC118208313;atp6ap1a;LOC118225822;LOC118216119
17	GO:0042625	MF	ATPase-coupled ion transmembrane transporter activity	17/ 3733	33/ 22015	0.515152	5.63368e-06	0.00283913	gene-LOC118234466;gene-atp2b1a;gene-LOC118235026;gene-atp1a2a;gene-LOC118214180;gene-LOC118231018;gene-LOC118206345;gene-atp1a3b;gene-LOC118212353;gene-atp2a2b;gene-LOC118222773;gene-LOC118223159;gene-atp6v1f;gene-LOC118208313;gene-atp6ap1a;gene-LOC118225822;gene-LOC118216119	LOC118234466;atp2b1a;LOC118235026;atp1a2a;LOC118214180;LOC118231018;LOC118206345;atp1a3b;LOC118212353;atp2a2b;LOC118222773;LOC118223159;atp6v1f;LOC118208313;atp6ap1a;LOC118225822;LOC118216119
16	GO:0021700	BP	developmental maturation	16/ 3733	34/ 22015	0.470588	4.5263e-05	0.00941635	gene-eif1axb;gene-bdh2;gene-LOC118232513;gene-klf6a;gene-foxo3a;gene-cdh5;gene-slc25a37;gene-foxo3b;gene-klf3;gene-LOC118209555;gene-LOC118231668;gene-epoa;gene-fech;gene-LOC118235897;gene-klf9;gene-ptpn9a	eif1axb;bdh2;LOC118232513;klf6a;foxo3a;cdh5;slc25a37;foxo3b;klf3;LOC118209555;LOC118231668;epoa;fech;LOC118235897;klf9;ptpn9a
16	GO:0033013	BP	tetrapyrrole metabolic process	16/ 3733	26/ 22015	0.615385	4.29821e-07	0.00245772	gene-bdh2;gene-fech;gene-urod;gene-LOC118221753;gene-iba57;gene-ppox;gene-alas2;gene-alas1;gene-hmox1a;gene-uros;gene-isca1;gene-hmbsa;gene-alad;gene-LOC118208563;gene-snx3;gene-blvra	bdh2;fech;urod;LOC118221753;iba57;ppox;alas2;alas1;hmox1a;uros;isca1;hmbsa;alad;LOC118208563;snx3;blvra
15	GO:0071695	BP	anatomical structure maturation	15/ 3733	31/ 22015	0.483871	5.209e-05	0.0106375	gene-eif1axb;gene-bdh2;gene-LOC118232513;gene-klf6a;gene-foxo3a;gene-cdh5;gene-slc25a37;gene-foxo3b;gene-klf3;gene-LOC118231668;gene-epoa;gene-fech;gene-LOC118235897;gene-klf9;gene-ptpn9a	eif1axb;bdh2;LOC118232513;klf6a;foxo3a;cdh5;slc25a37;foxo3b;klf3;LOC118231668;epoa;fech;LOC118235897;klf9;ptpn9a
15	GO:0019003	MF	GDP binding	15/ 3733	36/ 22015	0.416667	0.000413171	0.0458501	gene-zgc55558;gene-LOC118211133;gene-LOC118224607;gene-LOC118217190;gene-LOC118230798;gene-LOC118225875;gene-LOC118215423;gene-LOC118228079;gene-LOC118231987;gene-nras;gene-LOC118229981;gene-LOC118215356;gene-LOC118211443;gene-rab8b;gene-rerg	zgc:55558;LOC118211133;LOC118224607;LOC118217190;LOC118230798;LOC118225875;LOC118215423;LOC118228079;LOC118231987;nras;LOC118229981;LOC118215356;LOC118211443;rab8b;rerg
15	GO:0061515	BP	myeloid cell development	15/ 3733	28/ 22015	0.535714	1.08195e-05	0.00426663	gene-flt3;gene-slc48a1b;gene-sptb;gene-LOC118228907;gene-pink1;gene-alas2;gene-epoa;gene-gata1b;gene-ak3;gene-arhgef3;gene-lmo2;gene-irf8;gene-tal1;gene-sec23b;gene-LOC118227909	flt3;slc48a1b;sptb;LOC118228907;pink1;alas2;epoa;gata1b;ak3;arhgef3;lmo2;irf8;tal1;sec23b;LOC118227909
15	GO:0006778	BP	porphyrin-containing compound metabolic process	15/ 3733	22/ 22015	0.681818	1.37597e-07	0.00157356	gene-bdh2;gene-fech;gene-urod;gene-hmox1a;gene-ppox;gene-iba57;gene-alas2;gene-alas1;gene-LOC118221753;gene-isca1;gene-uros;gene-alad;gene-LOC118208563;gene-snx3;gene-blvra	bdh2;fech;urod;hmox1a;ppox;iba57;alas2;alas1;LOC118221753;isca1;uros;alad;LOC118208563;snx3;blvra
14	GO:0048469	BP	cell maturation	14/ 3733	27/ 22015	0.518519	3.46983e-05	0.00845329	gene-eif1axb;gene-bdh2;gene-LOC118232513;gene-klf6a;gene-foxo3a;gene-klf9;gene-slc25a37;gene-foxo3b;gene-klf3;gene-LOC118231668;gene-epoa;gene-fech;gene-LOC118235897;gene-ptpn9a	eif1axb;bdh2;LOC118232513;klf6a;foxo3a;klf9;slc25a37;foxo3b;klf3;LOC118231668;epoa;fech;LOC118235897;ptpn9a
13	GO:0032922	BP	circadian regulation of gene expression	13/ 3733	28/ 22015	0.464286	0.000277468	0.0341196	gene-LOC118212661;gene-LOC118231012;gene-LOC118208452;gene-nampt2;gene-LOC118228084;gene-LOC118219008;gene-id2b;gene-nfil3-5;gene-per1b;gene-id4;gene-clocka;gene-LOC118228032;gene-nfil3-2	LOC118212661;LOC118231012;LOC118208452;nampt2;LOC118228084;LOC118219008;id2b;nfil3-5;per1b;id4;clocka;LOC118228032;nfil3-2
12	GO:0055072	BP	iron ion homeostasis	12/ 3733	25/ 22015	0.48	0.000324123	0.0374411	gene-LOC118214248;gene-LOC118221599;gene-aco1;gene-zgc56095;gene-zgc172271;gene-abcb7;gene-LOC118230761;gene-LOC118216669;gene-LOC118225464;gene-ncoa4;gene-hamp;gene-hephl1a	LOC118214248;LOC118221599;aco1;zgc:56095;zgc:172271;abcb7;LOC118230761;LOC118216669;LOC118225464;ncoa4;hamp;hephl1a
12	GO:0032496	BP	response to lipopolysaccharide	12/ 3733	23/ 22015	0.521739	0.00011773	0.0192338	gene-gpr84;gene-LOC118221897;gene-LOC118234251;gene-tnfb;gene-LOC118207923;gene-june;gene-LOC118221906;gene-tet1;gene-LOC118237077;gene-tnfa;gene-nos1;gene-il10	gpr84;LOC118221897;LOC118234251;tnfb;LOC118207923;june;LOC118221906;tet1;LOC118237077;tnfa;nos1;il10
12	GO:0002237	BP	response to molecule of bacterial origin	12/ 3733	25/ 22015	0.48	0.000324123	0.0374411	gene-gpr84;gene-LOC118221897;gene-LOC118234251;gene-tnfb;gene-LOC118207923;gene-june;gene-LOC118221906;gene-tet1;gene-LOC118237077;gene-tnfa;gene-nos1;gene-il10	gpr84;LOC118221897;LOC118234251;tnfb;LOC118207923;june;LOC118221906;tet1;LOC118237077;tnfa;nos1;il10
12	GO:0033014	BP	tetrapyrrole biosynthetic process	12/ 3733	19/ 22015	0.631579	8.58802e-06	0.00377741	gene-fech;gene-urod;gene-iba57;gene-ppox;gene-alas2;gene-alas1;gene-uros;gene-isca1;gene-hmbsa;gene-alad;gene-LOC118208563;gene-snx3	fech;urod;iba57;ppox;alas2;alas1;uros;isca1;hmbsa;alad;LOC118208563;snx3
11	GO:0048821	BP	erythrocyte development	11/ 3733	19/ 22015	0.578947	6.50681e-05	0.0126122	gene-slc48a1b;gene-LOC118228907;gene-pink1;gene-alas2;gene-epoa;gene-gata1b;gene-sptb;gene-lmo2;gene-tal1;gene-sec23b;gene-LOC118227909	slc48a1b;LOC118228907;pink1;alas2;epoa;gata1b;sptb;lmo2;tal1;sec23b;LOC118227909
11	GO:0043249	BP	erythrocyte maturation	11/ 3733	15/ 22015	0.733333	2.29331e-06	0.00283913	gene-eif1axb;gene-bdh2;gene-klf9;gene-klf6a;gene-slc25a37;gene-klf3;gene-LOC118231668;gene-epoa;gene-fech;gene-LOC118232513;gene-ptpn9a	eif1axb;bdh2;klf9;klf6a;slc25a37;klf3;LOC118231668;epoa;fech;LOC118232513;ptpn9a
11	GO:0006826	BP	iron ion transport	11/ 3733	18/ 22015	0.611111	3.23691e-05	0.00826383	gene-LOC118221599;gene-LOC118220710;gene-abcc5;gene-slc25a37;gene-zgc56095;gene-LOC118230761;gene-slc25a28;gene-LOC118216669;gene-LOC118225464;gene-hephl1a;gene-tfr2	LOC118221599;LOC118220710;abcc5;slc25a37;zgc:56095;LOC118230761;slc25a28;LOC118216669;LOC118225464;hephl1a;tfr2
11	GO:0006779	BP	porphyrin-containing compound biosynthetic process	11/ 3733	16/ 22015	0.6875	6.20656e-06	0.00283913	gene-fech;gene-urod;gene-iba57;gene-ppox;gene-alas2;gene-alas1;gene-uros;gene-isca1;gene-alad;gene-LOC118208563;gene-snx3	fech;urod;iba57;ppox;alas2;alas1;uros;isca1;alad;LOC118208563;snx3
11	GO:0009678	MF	pyrophosphate hydrolysis-driven proton transmembrane transporter activity	11/ 3733	15/ 22015	0.733333	2.29331e-06	0.00283913	gene-LOC118234466;gene-LOC118235026;gene-LOC118208313;gene-LOC118231018;gene-LOC118206345;gene-LOC118212353;gene-LOC118225822;gene-atp6v1f;gene-atp6ap1a;gene-atp2a2b;gene-LOC118216119	LOC118234466;LOC118235026;LOC118208313;LOC118231018;LOC118206345;LOC118212353;LOC118225822;atp6v1f;atp6ap1a;atp2a2b;LOC118216119
10	GO:0048844	BP	artery morphogenesis	10/ 3733	18/ 22015	0.555556	0.000225568	0.0289842	gene-hey2;gene-kdrl;gene-LOC118228907;gene-LOC118230542;gene-LOC118216145;gene-plcg1;gene-amotl2a;gene-LOC118221332;gene-tal1;gene-ntn1a	hey2;kdrl;LOC118228907;LOC118230542;LOC118216145;plcg1;amotl2a;LOC118221332;tal1;ntn1a
10	GO:0006879	BP	cellular iron ion homeostasis	10/ 3733	18/ 22015	0.555556	0.000225568	0.0289842	gene-LOC118214248;gene-LOC118221599;gene-aco1;gene-zgc56095;gene-abcb7;gene-LOC118230761;gene-LOC118216669;gene-LOC118225464;gene-ncoa4;gene-hamp	LOC118214248;LOC118221599;aco1;zgc:56095;abcb7;LOC118230761;LOC118216669;LOC118225464;ncoa4;hamp
10	GO:0033180	CC	proton-transporting V-type ATPase, V1 domain	10/ 3733	15/ 22015	0.666667	2.54176e-05	0.00708964	gene-LOC118234466;gene-LOC118235026;gene-LOC118208313;gene-atp6v1c1b;gene-LOC118237478;gene-atp6v1f;gene-LOC118206201;gene-atp6v1ba;gene-atp6ap1a;gene-LOC118225822	LOC118234466;LOC118235026;LOC118208313;atp6v1c1b;LOC118237478;atp6v1f;LOC118206201;atp6v1ba;atp6ap1a;LOC118225822
9	GO:0097191	BP	extrinsic apoptotic signaling pathway	9/ 3733	13/ 22015	0.692308	4.25289e-05	0.0093531	gene-LOC118233315;gene-foxo3a;gene-foxo3b;gene-LOC118207640;gene-mcl1b;gene-zgc153993;gene-LOC118225426;gene-LOC118214798;gene-LOC118207470	LOC118233315;foxo3a;foxo3b;LOC118207640;mcl1b;zgc:153993;LOC118225426;LOC118214798;LOC118207470
9	GO:0042168	BP	heme metabolic process	9/ 3733	15/ 22015	0.6	0.00021457	0.0282049	gene-LOC118221753;gene-fech;gene-blvra;gene-bdh2;gene-iba57;gene-alas2;gene-hmox1a;gene-isca1;gene-snx3	LOC118221753;fech;blvra;bdh2;iba57;alas2;hmox1a;isca1;snx3
9	GO:0005833	CC	hemoglobin complex	9/ 3733	10/ 22015	0.9	9.74569e-07	0.00252664	gene-LOC118216923;gene-LOC118216922;gene-LOC118216921;gene-LOC118216920;gene-LOC118216924;gene-zgc163057;gene-LOC118216919;gene-LOC118216916;gene-ba1l	LOC118216923;LOC118216922;LOC118216921;LOC118216920;LOC118216924;zgc:163057;LOC118216919;LOC118216916;ba1l
9	GO:0019825	MF	oxygen binding	9/ 3733	16/ 22015	0.5625	0.0004166	0.0458501	gene-LOC118216923;gene-LOC118216922;gene-LOC118216921;gene-LOC118216920;gene-LOC118216924;gene-zgc163057;gene-LOC118216919;gene-LOC118216916;gene-ba1l	LOC118216923;LOC118216922;LOC118216921;LOC118216920;LOC118216924;zgc:163057;LOC118216919;LOC118216916;ba1l
9	GO:0005344	MF	oxygen carrier activity	9/ 3733	15/ 22015	0.6	0.00021457	0.0282049	gene-LOC118216923;gene-LOC118216922;gene-LOC118216921;gene-LOC118216920;gene-LOC118216924;gene-zgc163057;gene-LOC118216919;gene-LOC118216916;gene-ba1l	LOC118216923;LOC118216922;LOC118216921;LOC118216920;LOC118216924;zgc:163057;LOC118216919;LOC118216916;ba1l
8	GO:0097192	BP	extrinsic apoptotic signaling pathway in absence of ligand	8/ 3733	11/ 22015	0.727273	6.87944e-05	0.0126892	gene-LOC118233315;gene-foxo3a;gene-foxo3b;gene-LOC118207640;gene-mcl1b;gene-zgc153993;gene-LOC118225426;gene-LOC118214798	LOC118233315;foxo3a;foxo3b;LOC118207640;mcl1b;zgc:153993;LOC118225426;LOC118214798
8	GO:0038034	BP	signal transduction in absence of ligand	8/ 3733	11/ 22015	0.727273	6.87944e-05	0.0126892	gene-LOC118233315;gene-foxo3a;gene-foxo3b;gene-LOC118207640;gene-mcl1b;gene-zgc153993;gene-LOC118225426;gene-LOC118214798	LOC118233315;foxo3a;foxo3b;LOC118207640;mcl1b;zgc:153993;LOC118225426;LOC118214798
7	GO:0042577	MF	lipid phosphatase activity	7/ 3733	9/ 22015	0.777778	0.000104855	0.0181685	gene-plppr3b;gene-LOC118206280;gene-plppr5a;gene-plppr4a;gene-ephx2;gene-plpp3;gene-ppap2d	plppr3b;LOC118206280;plppr5a;plppr4a;ephx2;plpp3;ppap2d
5	GO:0006782	BP	protoporphyrinogen IX biosynthetic process	5/ 3733	5/ 22015	1	0.000139872	0.0209959	gene-LOC118208563;gene-ppox;gene-urod;gene-alas1;gene-alas2	LOC118208563;ppox;urod;alas1;alas2
5	GO:0046501	BP	protoporphyrinogen IX metabolic process	5/ 3733	5/ 22015	1	0.000139872	0.0209959	gene-LOC118208563;gene-ppox;gene-urod;gene-alas1;gene-alas2	LOC118208563;ppox;urod;alas1;alas2

## Sheet: supple Tab.1 Vh_60vsVv_60
Number	GO ID	Term Type	Description	Ratio_in_study	Ratio_in_pop	Rich factor	Pvalue	Padjust	Gene_ids	Gene_names
303	GO:0043167	MF	ion binding	303/ 940	5845/ 22015	0.0518392	8.441e-05	0.034604	gene-LOC118230866;gene-zgc158328;gene-abcd4;gene-LOC118216920;gene-LOC118212664;gene-gnal;gene-LOC118216925;gene-fat3a;gene-zgc56095;gene-LOC118218885;gene-LOC118233487;gene-ftcd;gene-epha4a;gene-LOC118225482;gene-kdrl;MSTRG.8473;gene-fgd5a;gene-bhmt;gene-LOC118236601;gene-LOC118237185;gene-LOC118218901;gene-fech;gene-LOC118206359;gene-LOC118218905;gene-LOC118213044;gene-dhh;gene-LOC118218909;gen…	LOC118230866;zgc:158328;abcd4;LOC118216920;LOC118212664;gnal;LOC118216925;fat3a;zgc:56095;LOC118218885;LOC118233487;ftcd;epha4a;LOC118225482;kdrl;;fgd5a;bhmt;LOC118236601;LOC118237185;LOC118218901;fech;LOC118206359;LOC118218905;LOC118213044;dhh;LOC118218909;LOC118216924;LOC118224496;LOC118236160;cbr1l;mat1a;arl8a;;LOC118218506;LOC118234420;LOC118227771;LOC118218924;LOC118212626;antxr2a;erbb2;cftr…
20	GO:0020037	MF	heme binding	20/ 940	163/ 22015	0.122699	2.19636e-05	0.0167451	gene-LOC118216923;gene-LOC118216922;gene-LOC118216921;gene-LOC118216920;gene-LOC118227756;gene-LOC118216925;gene-LOC118216924;gene-gucy1a1;gene-zgc163057;gene-LOC118219608;gene-LOC118219614;gene-LOC118219615;gene-LOC118219604;gene-ba1l;gene-cat;gene-LOC118229347;gene-nos1;gene-LOC118223580;gene-LOC118216919;gene-LOC118231059	LOC118216923;LOC118216922;LOC118216921;LOC118216920;LOC118227756;LOC118216925;LOC118216924;gucy1a1;zgc:163057;LOC118219608;LOC118219614;LOC118219615;LOC118219604;ba1l;cat;LOC118229347;nos1;LOC118223580;LOC118216919;LOC118231059
20	GO:0046906	MF	tetrapyrrole binding	20/ 940	166/ 22015	0.120482	2.86902e-05	0.0205064	gene-LOC118216923;gene-LOC118216922;gene-LOC118216921;gene-LOC118216920;gene-LOC118227756;gene-LOC118216925;gene-LOC118216924;gene-gucy1a1;gene-zgc163057;gene-LOC118219608;gene-LOC118219614;gene-LOC118219615;gene-LOC118219604;gene-ba1l;gene-cat;gene-LOC118229347;gene-nos1;gene-LOC118223580;gene-LOC118216919;gene-LOC118231059	LOC118216923;LOC118216922;LOC118216921;LOC118216920;LOC118227756;LOC118216925;LOC118216924;gucy1a1;zgc:163057;LOC118219608;LOC118219614;LOC118219615;LOC118219604;ba1l;cat;LOC118229347;nos1;LOC118223580;LOC118216919;LOC118231059
15	GO:1901605	BP	alpha-amino acid metabolic process	15/ 940	106/ 22015	0.141509	4.38848e-05	0.0278325	gene-mtap;gene-agxta;gene-cad;gene-prodhb;gene-amt;gene-haao;gene-LOC118213304;gene-LOC118229665;gene-LOC118216048;gene-prodh2;gene-LOC118226471;gene-bhmt;gene-LOC118216841;gene-nos1;gene-LOC118214485	mtap;agxta;cad;prodhb;amt;haao;LOC118213304;LOC118229665;LOC118216048;prodh2;LOC118226471;bhmt;LOC118216841;nos1;LOC118214485
10	GO:0019825	MF	oxygen binding	10/ 940	16/ 22015	0.625	1.01703e-07	0.000379837	gene-LOC118216923;gene-LOC118216922;gene-LOC118216921;gene-LOC118216920;gene-LOC118216925;gene-LOC118216924;gene-zgc163057;gene-LOC118216919;gene-ba1l;gene-LOC118229347	LOC118216923;LOC118216922;LOC118216921;LOC118216920;LOC118216925;LOC118216924;zgc:163057;LOC118216919;ba1l;LOC118229347
10	GO:0005344	MF	oxygen carrier activity	10/ 940	15/ 22015	0.666667	5.2834e-08	0.000302105	gene-LOC118216923;gene-LOC118216922;gene-LOC118216921;gene-LOC118216920;gene-LOC118216925;gene-LOC118216924;gene-zgc163057;gene-LOC118216919;gene-ba1l;gene-LOC118229347	LOC118216923;LOC118216922;LOC118216921;LOC118216920;LOC118216925;LOC118216924;zgc:163057;LOC118216919;ba1l;LOC118229347
9	GO:0005833	CC	hemoglobin complex	9/ 940	10/ 22015	0.9	2.71341e-08	0.000302105	gene-LOC118216923;gene-LOC118216922;gene-LOC118216921;gene-LOC118216920;gene-LOC118216925;gene-LOC118216924;gene-zgc163057;gene-LOC118216919;gene-ba1l	LOC118216923;LOC118216922;LOC118216921;LOC118216920;LOC118216925;LOC118216924;zgc:163057;LOC118216919;ba1l
9	GO:0032006	BP	regulation of TOR signaling	9/ 940	36/ 22015	0.25	1.50866e-05	0.0123236	gene-LOC118209770;gene-lamtor2;gene-lamtor1;gene-LOC118236160;gene-rragca;gene-ift172;gene-LOC118235459;gene-LOC118236525;gene-sh3bp4a	LOC118209770;lamtor2;lamtor1;LOC118236160;rragca;ift172;LOC118235459;LOC118236525;sh3bp4a
9	GO:0033013	BP	tetrapyrrole metabolic process	9/ 940	26/ 22015	0.346154	7.35797e-07	0.00140243	gene-bdh2;gene-fech;gene-blvra;gene-hmox1a;gene-iba57;gene-ppox;gene-alas2;gene-hmbsa;gene-snx3	bdh2;fech;blvra;hmox1a;iba57;ppox;alas2;hmbsa;snx3
9	GO:0000041	BP	transition metal ion transport	9/ 940	43/ 22015	0.209302	6.90934e-05	0.0339054	gene-LOC118221599;gene-slc30a4;gene-slc25a37;gene-zgc56095;gene-LOC118230761;MSTRG.3989;gene-LOC118216669;gene-hephl1a;gene-tfr2	LOC118221599;slc30a4;slc25a37;zgc:56095;LOC118230761;;LOC118216669;hephl1a;tfr2
8	GO:0006778	BP	porphyrin-containing compound metabolic process	8/ 940	22/ 22015	0.363636	2.00957e-06	0.00287267	gene-bdh2;gene-fech;gene-blvra;gene-hmox1a;gene-iba57;gene-ppox;gene-alas2;gene-snx3	bdh2;fech;blvra;hmox1a;iba57;ppox;alas2;snx3
7	GO:0071229	BP	cellular response to acid chemical	7/ 940	12/ 22015	0.583333	1.66071e-07	0.000379837	gene-LOC118209770;gene-lamtor2;gene-lamtor1;gene-LOC118236160;gene-rragca;gene-LOC118235459;gene-LOC118236525	LOC118209770;lamtor2;lamtor1;LOC118236160;rragca;LOC118235459;LOC118236525
7	GO:0071230	BP	cellular response to amino acid stimulus	7/ 940	12/ 22015	0.583333	1.66071e-07	0.000379837	gene-LOC118209770;gene-lamtor2;gene-lamtor1;gene-LOC118236160;gene-rragca;gene-LOC118235459;gene-LOC118236525	LOC118209770;lamtor2;lamtor1;LOC118236160;rragca;LOC118235459;LOC118236525
7	GO:0071496	BP	cellular response to external stimulus	7/ 940	27/ 22015	0.259259	0.00010606	0.0379032	gene-LOC118209770;gene-LOC118236160;gene-map1lc3b;gene-rragca;gene-LOC118236525;gene-LOC118216179;gene-LOC118234930	LOC118209770;LOC118236160;map1lc3b;rragca;LOC118236525;LOC118216179;LOC118234930
7	GO:0031668	BP	cellular response to extracellular stimulus	7/ 940	25/ 22015	0.28	6.18663e-05	0.0321592	gene-LOC118209770;gene-LOC118236160;gene-map1lc3b;gene-rragca;gene-LOC118236525;gene-LOC118216179;gene-LOC118234930	LOC118209770;LOC118236160;map1lc3b;rragca;LOC118236525;LOC118216179;LOC118234930
7	GO:0031669	BP	cellular response to nutrient levels	7/ 940	25/ 22015	0.28	6.18663e-05	0.0321592	gene-LOC118209770;gene-LOC118236160;gene-map1lc3b;gene-rragca;gene-LOC118236525;gene-LOC118216179;gene-LOC118234930	LOC118209770;LOC118236160;map1lc3b;rragca;LOC118236525;LOC118216179;LOC118234930
7	GO:0009267	BP	cellular response to starvation	7/ 940	23/ 22015	0.304348	3.40035e-05	0.0228743	gene-LOC118209770;gene-LOC118236160;gene-map1lc3b;gene-rragca;gene-LOC118236525;gene-LOC118216179;gene-LOC118234930	LOC118209770;LOC118236160;map1lc3b;rragca;LOC118236525;LOC118216179;LOC118234930
7	GO:0042168	BP	heme metabolic process	7/ 940	15/ 22015	0.466667	1.20516e-06	0.00196888	gene-bdh2;gene-fech;gene-blvra;gene-hmox1a;gene-iba57;gene-alas2;gene-snx3	bdh2;fech;blvra;hmox1a;iba57;alas2;snx3
7	GO:0055072	BP	iron ion homeostasis	7/ 940	25/ 22015	0.28	6.18663e-05	0.0321592	gene-LOC118221599;gene-aco1;gene-zgc56095;gene-LOC118230761;gene-LOC118216669;gene-ncoa4;gene-hephl1a	LOC118221599;aco1;zgc:56095;LOC118230761;LOC118216669;ncoa4;hephl1a
7	GO:0006826	BP	iron ion transport	7/ 940	18/ 22015	0.388889	5.32435e-06	0.0050741	gene-LOC118221599;gene-slc25a37;gene-zgc56095;gene-LOC118230761;gene-LOC118216669;gene-hephl1a;gene-tfr2	LOC118221599;slc25a37;zgc:56095;LOC118230761;LOC118216669;hephl1a;tfr2
7	GO:0042440	BP	pigment metabolic process	7/ 940	24/ 22015	0.291667	4.62414e-05	0.0278325	gene-bdh2;gene-fech;gene-blvra;gene-hmox1a;gene-iba57;gene-alas2;gene-snx3	bdh2;fech;blvra;hmox1a;iba57;alas2;snx3
7	GO:0001101	BP	response to acid chemical	7/ 940	17/ 22015	0.411765	3.37834e-06	0.00351225	gene-LOC118209770;gene-lamtor2;gene-lamtor1;gene-LOC118236160;gene-rragca;gene-LOC118235459;gene-LOC118236525	LOC118209770;lamtor2;lamtor1;LOC118236160;rragca;LOC118235459;LOC118236525
7	GO:0043200	BP	response to amino acid	7/ 940	17/ 22015	0.411765	3.37834e-06	0.00351225	gene-LOC118209770;gene-lamtor2;gene-lamtor1;gene-LOC118236160;gene-rragca;gene-LOC118235459;gene-LOC118236525	LOC118209770;lamtor2;lamtor1;LOC118236160;rragca;LOC118235459;LOC118236525
6	GO:0006879	BP	cellular iron ion homeostasis	6/ 940	18/ 22015	0.333333	7.1155e-05	0.0339054	gene-LOC118221599;gene-aco1;gene-zgc56095;gene-LOC118230761;gene-LOC118216669;gene-ncoa4	LOC118221599;aco1;zgc:56095;LOC118230761;LOC118216669;ncoa4
6	GO:0033014	BP	tetrapyrrole biosynthetic process	6/ 940	19/ 22015	0.315789	0.000100248	0.0379032	gene-fech;gene-iba57;gene-ppox;gene-alas2;gene-hmbsa;gene-snx3	fech;iba57;ppox;alas2;hmbsa;snx3
4	GO:0042541	BP	hemoglobin biosynthetic process	4/ 940	7/ 22015	0.571429	0.000104236	0.0379032	gene-bdh2;gene-LOC118230761;gene-alas2;gene-snx3	bdh2;LOC118230761;alas2;snx3
4	GO:0020027	BP	hemoglobin metabolic process	4/ 940	7/ 22015	0.571429	0.000104236	0.0379032	gene-bdh2;gene-LOC118230761;gene-alas2;gene-snx3	bdh2;LOC118230761;alas2;snx3
3	GO:0019348	BP	dolichol metabolic process	3/ 940	3/ 22015	1	7.76067e-05	0.034135	gene-dpm2;gene-nus1;gene-dpm1	dpm2;nus1;dpm1
3	GO:0016093	BP	polyprenol metabolic process	3/ 940	3/ 22015	1	7.76067e-05	0.034135	gene-dpm2;gene-nus1;gene-dpm1	dpm2;nus1;dpm1

## Sheet: Tab.2 KEGG enriched VhvsVv_36h
Num	Pathway id	Description	Database	Ratio_in_study	Ratio_in_pop	Rich factor	Pvalue	Padjust	First Category	Second Category	Gene_ids	Gene_names
120	map05130	Pathogenic Escherichia coli infection	KEGG PATHWAY	120/ 3497	540/ 19789	0.222222	0.00361971	0.0322916	Human Diseases	Infectious disease: bacterial	gene-arhgef12a|gene-wipf1a|gene-tab1|gene-LOC118228785|gene-LOC118235444|gene-LOC118218903|gene-LOC118218907|gene-LOC118218906|gene-june|gene-cldn5b|gene-myh14|gene-LOC118234664|gene-LOC118233650|gene-cyth4b|gene-LOC118218911|gene-cyth3a|gene-LOC118236176|gene-LOC118233794|gene-LOC118220523|gene-LOC118211936|gene-myo1b|gene-myo1d|gene-LOC118237077|gene-LOC118207102|gene-LOC118219543|gene-LOC11822…	arhgef12a;wipf1a;tab1;LOC118228785;LOC118235444;LOC118218903;LOC118218907;LOC118218906;june;cldn5b;myh14;LOC118234664;LOC118233650;cyth4b;LOC118218911;cyth3a;LOC118236176;LOC118233794;LOC118220523;LOC118211936;myo1b;myo1d;LOC118237077;LOC118207102;LOC118219543;LOC118224893;arhgef25b;arhgef25a;rps3;faslg;LOC118210036;myo6a;arf6b;LOC118210644;LOC118220458;LOC118220512;cldn7a;;LOC118227146;cdc42l;ab…
109	map05131	Shigellosis	KEGG PATHWAY	109/ 3497	478/ 19789	0.228033	0.00229188	0.0221985	Human Diseases	Infectious disease: bacterial	gene-LOC118208301|gene-plce1|gene-LOC118229817|gene-tab1|gene-LOC118218903|gene-LOC118218907|gene-LOC118218906|gene-LOC118220028|gene-LOC118225780|gene-LOC118227963|gene-c3b.1|gene-plcb2|gene-LOC118234664|gene-elmo1|gene-wipi1|gene-pxnb|gene-LOC118235519|gene-LOC118220682|gene-LOC118218911|gene-LOC118236176|gene-LOC118233794|gene-ripk2|gene-LOC118211936|gene-itga5|gene-LOC118237077|gene-LOC118207…	LOC118208301;plce1;LOC118229817;tab1;LOC118218903;LOC118218907;LOC118218906;LOC118220028;LOC118225780;LOC118227963;c3b.1;plcb2;LOC118234664;elmo1;wipi1;pxnb;LOC118235519;LOC118220682;LOC118218911;LOC118236176;LOC118233794;ripk2;LOC118211936;itga5;LOC118237077;LOC118207102;LOC118229521;LOC118229522;zgc:73226;plcg1;rragca;LOC118210036;LOC118228785;LOC118210644;zgc:92606;tnip1;june;LOC118227146;cdc4…
99	map04060	Cytokine-cytokine receptor interaction	KEGG PATHWAY	99/ 3497	419/ 19789	0.236277	0.00109928	0.0124218	Environmental Information Processing	Signaling molecules and interaction	gene-LOC118213911|gene-il12rb1|gene-crfb2|gene-LOC118236355|gene-LOC118219316|gene-sidkey-88e18.2|gene-LOC118212107|gene-hdr|gene-LOC118207102|gene-sidkeyp-61b2.1|gene-cxcl12b|gene-cxcl12a|gene-faslg|gene-LOC118217223|gene-tnfsf12|gene-LOC118210652|gene-LOC118214263|gene-LOC118217354|gene-LOC118225403|gene-LOC118222620|gene-il10|gene-LOC118227146|gene-il17a_f1|gene-LOC118206771|gene-LOC118223621|…	LOC118213911;il12rb1;crfb2;LOC118236355;LOC118219316;si:dkey-88e18.2;LOC118212107;hdr;LOC118207102;si:dkeyp-61b2.1;cxcl12b;cxcl12a;faslg;LOC118217223;tnfsf12;LOC118210652;LOC118214263;LOC118217354;LOC118225403;LOC118222620;il10;LOC118227146;il17a/f1;LOC118206771;LOC118223621;;LOC118216815;LOC118207571;LOC118223964;LOC118208353;LOC118215957;LOC118224351;si:dkey-260g12.1;LOC118214314;LOC118216115;L…
99	map05132	Salmonella infection	KEGG PATHWAY	99/ 3497	426/ 19789	0.232394	0.00192155	0.019159	Human Diseases	Infectious disease: bacterial	gene-m6pr|gene-flncb|gene-map2k7|gene-LOC118209555|gene-tab1|gene-LOC118228785|gene-LOC118218903|gene-LOC118231264|gene-LOC118218907|gene-LOC118218906|gene-june|gene-myh14|gene-LOC118234664|gene-plekhm2|gene-cyth4b|gene-LOC118213512|gene-LOC118218911|gene-cyth3a|gene-LOC118236176|gene-ripk2|gene-LOC118211936|gene-birc2|gene-LOC118237077|gene-nfkbiab|gene-LOC118218768|gene-LOC118229521|gene-LOC118…	m6pr;flncb;map2k7;LOC118209555;tab1;LOC118228785;LOC118218903;LOC118231264;LOC118218907;LOC118218906;june;myh14;LOC118234664;plekhm2;cyth4b;LOC118213512;LOC118218911;cyth3a;LOC118236176;ripk2;LOC118211936;birc2;LOC118237077;nfkbiab;LOC118218768;LOC118229521;LOC118229522;rps3;LOC118210036;myo6a;myo6b;LOC118210644;LOC118223714;LOC118227140;LOC118227146;cdc42l;LOC118226150;hdr;LOC118216813;;LOC11820…
94	map05152	Tuberculosis	KEGG PATHWAY	94/ 3497	366/ 19789	0.256831	6.95095e-05	0.00181259	Human Diseases	Infectious disease: bacterial	gene-arhgef12a|gene-LOC118221897|gene-LOC118208301|gene-LOC118234182|gene-crfb2|gene-LOC118225822|gene-LOC118233882|gene-LOC118236355|gene-c3b.1|gene-LOC118233070|gene-LOC118233071|gene-lamp2|gene-LOC118220834|gene-sidkey-88e18.2|gene-LOC118217199|gene-cebpg|gene-cebpb|gene-LOC118236176|gene-ripk2|gene-LOC118220523|gene-LOC118220236|gene-LOC118228017|gene-LOC118207102|gene-LOC118213823|gene-atp6a…	arhgef12a;LOC118221897;LOC118208301;LOC118234182;crfb2;LOC118225822;LOC118233882;LOC118236355;c3b.1;LOC118233070;LOC118233071;lamp2;LOC118220834;si:dkey-88e18.2;LOC118217199;cebpg;cebpb;LOC118236176;ripk2;LOC118220523;LOC118220236;LOC118228017;LOC118207102;LOC118213823;atp6ap1a;LOC118213826;LOC118211045;tlr1;LOC118210644;camk2d1;LOC118220458;LOC118220512;LOC118220209;il10;;plk3;LOC118220518;LOC11…
85	map04145	Phagosome	KEGG PATHWAY	85/ 3497	328/ 19789	0.259146	0.000108483	0.00229848	Cellular Processes	Transport and catabolism	gene-LOC118234466|gene-LOC118220497|gene-m6pr|gene-LOC118216098|gene-LOC118221897|gene-thbs1b|gene-dync1h1|gene-atp6v0cb|gene-LOC118231604|gene-LOC118235026|gene-LOC118211581|gene-LOC118222971|gene-LOC118224406|gene-LOC118234093|gene-atp6v1c1b|gene-ncf4|gene-LOC118229583|gene-LOC118225670|gene-LOC118225822|gene-LOC118227769|gene-LOC118220715|gene-nos1|gene-atp6v0a2b|gene-vamp3|gene-stx7l|gene-LOC…	LOC118234466;LOC118220497;m6pr;LOC118216098;LOC118221897;thbs1b;dync1h1;atp6v0cb;LOC118231604;LOC118235026;LOC118211581;LOC118222971;LOC118224406;LOC118234093;atp6v1c1b;ncf4;LOC118229583;LOC118225670;LOC118225822;LOC118227769;LOC118220715;nos1;atp6v0a2b;vamp3;stx7l;LOC118230661;LOC118220458;LOC118232885;LOC118230761;LOC118220475;LOC118220512;LOC118220209;LOC118212353;;LOC118216882;;atp6v1f;LOC118…
82	map04621	NOD-like receptor signaling pathway	KEGG PATHWAY	82/ 3497	328/ 19789	0.25	0.000486751	0.00634649	Organismal Systems	Immune system	gene-LOC118229521|gene-LOC118229520|gene-LOC118218879|gene-vdac1|gene-LOC118234251|gene-irf9|gene-tnfb|gene-LOC118207405|gene-LOC118210370|MSTRG.28744|gene-tab1|gene-LOC118218899|gene-LOC118210036|gene-crfb2|gene-LOC118227344|gene-LOC118218903|MSTRG.28770|gene-LOC118228785|gene-LOC118218907|gene-LOC118218906|gene-LOC118221581|gene-LOC118227140|gene-LOC118233117|gene-LOC118225780|gene-LOC118214576…	LOC118229521;LOC118229520;LOC118218879;vdac1;LOC118234251;irf9;tnfb;LOC118207405;LOC118210370;;tab1;LOC118218899;LOC118210036;crfb2;LOC118227344;LOC118218903;;LOC118228785;LOC118218907;LOC118218906;LOC118221581;LOC118227140;LOC118233117;LOC118225780;LOC118214576;plcb2;;nampt2;LOC118225426;LOC118227146;LOC118219008;LOC118233070;LOC118233071;antxr2a;tnfaip3;LOC118233908;LOC118209941;LOC118206810;;L…
68	map04625	C-type lectin receptor signaling pathway	KEGG PATHWAY	68/ 3497	262/ 19789	0.259542	0.000478539	0.00648898	Organismal Systems	Immune system	gene-mapkapk2a|gene-arhgef12a|gene-LOC118229522|gene-nfkb2|gene-LOC118221897|gene-ptgs2b|gene-LOC118208301|gene-LOC118234182|gene-nfatc3a|gene-LOC118207405|gene-LOC118210370|gene-LOC118218894|gene-LOC118229817|gene-LOC118218899|gene-LOC118210036|gene-irf9|gene-LOC118223465|gene-LOC118227344|gene-LOC118218903|gene-zgc55558|gene-LOC118234251|gene-LOC118228785|gene-LOC118218907|gene-LOC118218906|gen…	mapkapk2a;arhgef12a;LOC118229522;nfkb2;LOC118221897;ptgs2b;LOC118208301;LOC118234182;nfatc3a;LOC118207405;LOC118210370;LOC118218894;LOC118229817;LOC118218899;LOC118210036;irf9;LOC118223465;LOC118227344;LOC118218903;zgc:55558;LOC118234251;LOC118228785;LOC118218907;LOC118218906;LOC118210026;nras;LOC118218887;LOC118215423;LOC118206252;LOC118236355;june;LOC118229521;il10;ptgs2a;plk3;LOC118215356;si:d…
65	map04140	Autophagy - animal	KEGG PATHWAY	65/ 3497	240/ 19789	0.270833	0.000177338	0.00316407	Cellular Processes	Transport and catabolism	gene-LOC118215356|gene-mtmr3|gene-zgc73226|gene-LOC118212600|gene-rb1cc1|gene-atg4da|gene-LOC118213703|gene-pdpk1b|gene-ulk1a|gene-LOC118236432|gene-ctsd|gene-rragca|gene-LOC118229817|gene-LOC118212674|gene-zgc101559|gene-LOC118212859|gene-zgc55558|gene-LOC118220539|gene-LOC118229457|gene-LOC118229931|gene-LOC118214576|gene-LOC118208834|gene-LOC118208825|gene-nras|gene-LOC118207277|gene-supt20|ge…	LOC118215356;mtmr3;zgc:73226;LOC118212600;rb1cc1;atg4da;LOC118213703;pdpk1b;ulk1a;LOC118236432;ctsd;rragca;LOC118229817;LOC118212674;zgc:101559;LOC118212859;zgc:55558;LOC118220539;LOC118229457;LOC118229931;LOC118214576;LOC118208834;LOC118208825;nras;LOC118207277;supt20;LOC118225426;rab42a;sqstm1;rab42b;rab7b;atg101;LOC118234975;sh3glb1b;sh3glb1a;atg2b;zgc:92606;LOC118215423;LOC118214118;LOC118218…
64	map04630	JAK-STAT signaling pathway	KEGG PATHWAY	64/ 3497	230/ 19789	0.278261	8.50937e-05	0.00206048	Environmental Information Processing	Signal transduction	gene-ifngr1|gene-LOC118216867|gene-mcl1b|gene-pdgfbb|gene-LOC118214039|gene-LOC118210940|gene-cdkn1d|gene-il12rb1|gene-LOC118217223|gene-LOC118229817|gene-cdkn1a|gene-il13ra1|gene-LOC118236355|gene-il11a|gene-crfb2|gene-LOC118224346|gene-LOC118217402|gene-LOC118217354|gene-LOC118214570|gene-LOC118213083|gene-epoa|gene-LOC118222620|gene-LOC118234251|gene-il10|gene-LOC118225426|gene-LOC118219316|ge…	ifngr1;LOC118216867;mcl1b;pdgfbb;LOC118214039;LOC118210940;cdkn1d;il12rb1;LOC118217223;LOC118229817;cdkn1a;il13ra1;LOC118236355;il11a;crfb2;LOC118224346;LOC118217402;LOC118217354;LOC118214570;LOC118213083;epoa;LOC118222620;LOC118234251;il10;LOC118225426;LOC118219316;LOC118234934;LOC118221446;LOC118215356;ep300a;LOC118223678;LOC118228076;egfra;LOC118216815;LOC118219592;il12ba;LOC118207923;il10ra;j…
60	map04210	Apoptosis	KEGG PATHWAY	60/ 3497	245/ 19789	0.244898	0.00421357	0.034839	Cellular Processes	Cell growth and death	gene-LOC118217410|gene-LOC118207405|gene-LOC118223870|gene-faslg|gene-LOC118212769|gene-pdpk1b|gene-ctsd|gene-map3k5|gene-ctsf|gene-LOC118229817|gene-LOC118227344|gene-LOC118207064|gene-LOC118228785|gene-LOC118231090|gene-sich211-1i11.3|gene-nras|gene-LOC118207640|gene-casp17|gene-LOC118228941|gene-LOC118221302|gene-parp3|gene-june|gene-LOC118222971|gene-LOC118225426|gene-LOC118229166|gene-lmnb1|…	LOC118217410;LOC118207405;LOC118223870;faslg;LOC118212769;pdpk1b;ctsd;map3k5;ctsf;LOC118229817;LOC118227344;LOC118207064;LOC118228785;LOC118231090;si:ch211-1i11.3;nras;LOC118207640;casp17;LOC118228941;LOC118221302;parp3;june;LOC118222971;LOC118225426;LOC118229166;lmnb1;LOC118214291;hdr;lmnb2;mcl1b;itpr3;zgc:55558;LOC118213436;LOC118233656;LOC118223847;LOC118213703;LOC118206252;LOC118213846;tnfb;L…
57	map04668	TNF signaling pathway	KEGG PATHWAY	57/ 3497	186/ 19789	0.306452	1.02364e-05	0.000495733	Environmental Information Processing	Signal transduction	gene-tnfb|gene-jag1a|gene-LOC118211045|gene-map2k7|gene-LOC118213703|gene-LOC118231090|gene-LOC118214717|gene-map3k5|gene-LOC118229817|gene-tab1|gene-csf1a|gene-LOC118223071|gene-LOC118227344|gene-LOC118234251|gene-LOC118228785|gene-atf6b|gene-LOC118221581|gene-casp17|gene-LOC118232775|gene-june|gene-ptgs2b|gene-ptgs2a|gene-LOC118234937|gene-LOC118214486|gene-LOC118206771|gene-traf1|gene-LOC11822…	tnfb;jag1a;LOC118211045;map2k7;LOC118213703;LOC118231090;LOC118214717;map3k5;LOC118229817;tab1;csf1a;LOC118223071;LOC118227344;LOC118234251;LOC118228785;atf6b;LOC118221581;casp17;LOC118232775;june;ptgs2b;ptgs2a;LOC118234937;LOC118214486;LOC118206771;traf1;LOC118224351;LOC118206810;bcl3;LOC118210164;vegfc;LOC118229166;LOC118206252;LOC118223964;LOC118208353;nfkbiab;LOC118208135;cebpb;rps6ka5;LOC118…
54	map04657	IL-17 signaling pathway	KEGG PATHWAY	54/ 3497	158/ 19789	0.341772	4.27938e-07	4.8357e-05	Organismal Systems	Immune system	gene-LOC118227474|gene-LOC118235358|gene-LOC118229298|gene-LOC118211045|gene-tnfaip3|gene-LOC118211018|gene-LOC118217223|gene-LOC118214093|MSTRG.25212|gene-LOC118227344|gene-LOC118234251|gene-LOC118224635|gene-gsk3ba|gene-LOC118231090|gene-LOC118221581|gene-LOC118229339|gene-LOC118232502|MSTRG.13440|gene-june|gene-ptgs2b|gene-ptgs2a|gene-LOC118227146|gene-LOC118230397|gene-il17a_f1|gene-LOC118206…	LOC118227474;LOC118235358;LOC118229298;LOC118211045;tnfaip3;LOC118211018;LOC118217223;LOC118214093;;LOC118227344;LOC118234251;LOC118224635;gsk3ba;LOC118231090;LOC118221581;LOC118229339;LOC118232502;;june;ptgs2b;ptgs2a;LOC118227146;LOC118230397;il17a/f1;LOC118206771;LOC118218768;LOC118206810;;LOC118219232;LOC118229166;fosl1b;fosb;traf3ip2a;LOC118223964;LOC118228785;nfkbiab;LOC118208135;LOC11821351…
48	map04658	Th1 and Th2 cell differentiation	KEGG PATHWAY	48/ 3497	189/ 19789	0.253968	0.00471336	0.0380436	Organismal Systems	Immune system	gene-LOC118230866|MSTRG.11550|gene-jag1a|gene-ifngr1|gene-plcg1|gene-LOC118229813|gene-il12rb1|gene-LOC118236355|gene-crfb2|gene-LOC118227344|gene-LOC118228785|gene-mafa|gene-LOC118216815|gene-LOC118214504|gene-LOC118217354|gene-LOC118214570|gene-runx3|gene-LOC118222620|gene-june|gene-nfatc3a|gene-LOC118216867|gene-LOC118227643|gene-LOC118210416|gene-LOC118210164|gene-lck|gene-LOC118229166|gene-L…	LOC118230866;;jag1a;ifngr1;plcg1;LOC118229813;il12rb1;LOC118236355;crfb2;LOC118227344;LOC118228785;mafa;LOC118216815;LOC118214504;LOC118217354;LOC118214570;runx3;LOC118222620;june;nfatc3a;LOC118216867;LOC118227643;LOC118210416;LOC118210164;lck;LOC118229166;LOC118208135;LOC118231298;LOC118225935;jak3;si:dkey-88e18.2;LOC118215957;LOC118230334;dlc;LOC118217402;il12ba;LOC118222367;LOC118236176;LOC118…
43	map04620	Toll-like receptor signaling pathway	KEGG PATHWAY	43/ 3497	166/ 19789	0.259036	0.00494777	0.0381203	Organismal Systems	Immune system	gene-LOC118213723|gene-tnfb|gene-LOC118214888|gene-LOC118234251|gene-map2k7|gene-sidkey-88e18.2|gene-tlr1|gene-LOC118214924|gene-LOC118229817|gene-tab1|gene-crfb2|gene-LOC118227344|gene-LOC118221178|gene-LOC118228785|gene-irak1|gene-LOC118210066|gene-LOC118236355|MSTRG.13440|gene-june|gene-LOC118227146|gene-tnfa|gene-LOC118206771|MSTRG.2833|gene-LOC118233656|gene-LOC118229166|gene-LOC118223964|ge…	LOC118213723;tnfb;LOC118214888;LOC118234251;map2k7;si:dkey-88e18.2;tlr1;LOC118214924;LOC118229817;tab1;crfb2;LOC118227344;LOC118221178;LOC118228785;irak1;LOC118210066;LOC118236355;;june;LOC118227146;tnfa;LOC118206771;;LOC118233656;LOC118229166;LOC118223964;cd40;LOC118207102;LOC118208135;il12ba;ikbke;LOC118221018;LOC118232044;LOC118216098;LOC118212107;LOC118212413;LOC118236176;LOC118206252;LOC1182…
34	map05110	Vibrio cholerae infection	KEGG PATHWAY	34/ 3497	76/ 19789	0.447368	4.10676e-08	1.39219e-05	Human Diseases	Infectious disease: bacterial	gene-LOC118234466|gene-LOC118232885|gene-atp6v0cb|gene-ero1a|gene-LOC118211581|gene-LOC118224406|gene-adcy3a|gene-LOC118225822|gene-atp6v0a2b|gene-LOC118208677|gene-LOC118212353|gene-atp6v1f|gene-atp6v1d|gene-arf2a|gene-LOC118216813|gene-LOC118216936|gene-LOC118235026|gene-LOC118208313|gene-LOC118231018|gene-atp6v1c1b|gene-plcg1|gene-arf1|gene-LOC118217199|gene-LOC118225935|gene-LOC118206201|gene…	LOC118234466;LOC118232885;atp6v0cb;ero1a;LOC118211581;LOC118224406;adcy3a;LOC118225822;atp6v0a2b;LOC118208677;LOC118212353;atp6v1f;atp6v1d;arf2a;LOC118216813;LOC118216936;LOC118235026;LOC118208313;LOC118231018;atp6v1c1b;plcg1;arf1;LOC118217199;LOC118225935;LOC118206201;LOC118219851;atp6v0a1a;LOC118206345;LOC118237478;LOC118216658;LOC118228017;atp6v0b;atp6v1ba;atp6ap1a
199	map05200	Pathways in cancer	KEGG PATHWAY	199/ 3497	905/ 19789	0.21989	0.000394854	0.00557732	Human Diseases	Cancer: overview	gene-agt|gene-arhgef12a|gene-nfkb2|gene-LOC118229813|gene-il12rb1|gene-LOC118229817|gene-cdkn1a|gene-her9|gene-crfb2|gene-plekhg5b|gene-slc2a3b|gene-LOC118213512|gene-lamb2|gene-jag1a|gene-LOC118225935|gene-LOC118236355|gene-ifngr1|gene-LOC118229171|gene-LOC118207338|gene-LOC118234937|gene-LOC118221302|gene-plcb2|gene-erbb2|gene-LOC118234664|gene-LOC118211133|gene-vegfc|gene-LOC118220834|gene-ets…	agt;arhgef12a;nfkb2;LOC118229813;il12rb1;LOC118229817;cdkn1a;her9;crfb2;plekhg5b;slc2a3b;LOC118213512;lamb2;jag1a;LOC118225935;LOC118236355;ifngr1;LOC118229171;LOC118207338;LOC118234937;LOC118221302;plcb2;erbb2;LOC118234664;LOC118211133;vegfc;LOC118220834;ets1;LOC118213020;si:dkey-206f10.1;si:dkey-88e18.2;itga6a;LOC118234494;ptger1b;LOC118236176;LOC118233794;LOC118228950;cdkn1d;LOC118227970;birc2…
96	map05163	Human cytomegalovirus infection	KEGG PATHWAY	96/ 3497	414/ 19789	0.231884	0.00238821	0.022489	Human Diseases	Infectious disease: viral	gene-arhgef12a|gene-LOC118232968|gene-cdkn1d|gene-LOC118229817|gene-cdkn1a|gene-LOC118230661|gene-LOC118232775|gene-LOC118229171|gene-LOC118208301|gene-plcb2|gene-LOC118211133|gene-bcar1|gene-LOC118220834|gene-LOC118213020|gene-sidkey-206f10.1|gene-LOC118236176|gene-LOC118227870|gene-LOC118228950|gene-nfkbiab|gene-LOC118219543|gene-cxcl12b|gene-cxcl12a|gene-faslg|gene-egfra|gene-LOC118212859|gene…	arhgef12a;LOC118232968;cdkn1d;LOC118229817;cdkn1a;LOC118230661;LOC118232775;LOC118229171;LOC118208301;plcb2;LOC118211133;bcar1;LOC118220834;LOC118213020;si:dkey-206f10.1;LOC118236176;LOC118227870;LOC118228950;nfkbiab;LOC118219543;cxcl12b;cxcl12a;faslg;egfra;LOC118212859;LOC118228785;gsk3ba;LOC118208677;LOC118229583;ptgs2b;ptgs2a;LOC118227146;pxnb;LOC118229574;LOC118220757;;itpr3;LOC118206482;LOC1…
82	map05167	Kaposi sarcoma-associated herpesvirus infection	KEGG PATHWAY	82/ 3497	330/ 19789	0.248485	0.000593965	0.00745756	Human Diseases	Infectious disease: viral	gene-mapkapk2a|gene-ptgs2b|gene-LOC118207405|gene-LOC118223870|gene-LOC118233664|gene-jak3|gene-LOC118208301|gene-LOC118226718|gene-pdgfbb|gene-plcg1|gene-LOC118231604|gene-cdkn1d|gene-LOC118224064|gene-LOC118229817|gene-cdkn1a|gene-gng12a|gene-LOC118229583|gene-crfb2|gene-ifngr1|gene-LOC118227344|gene-LOC118217078|gene-LOC118207716|gene-LOC118216068|gene-LOC118228785|gene-gsk3ba|gene-zgc92606|ge…	mapkapk2a;ptgs2b;LOC118207405;LOC118223870;LOC118233664;jak3;LOC118208301;LOC118226718;pdgfbb;plcg1;LOC118231604;cdkn1d;LOC118224064;LOC118229817;cdkn1a;gng12a;LOC118229583;crfb2;ifngr1;LOC118227344;LOC118217078;LOC118207716;LOC118216068;LOC118228785;gsk3ba;zgc:92606;LOC118229931;LOC118207640;LOC118229166;LOC118206252;;june;nfatc3a;c3b.1;ptgs2a;map2k7;LOC118224565;nras;LOC118215356;ep300a;LOC1182…
76	map04062	Chemokine signaling pathway	KEGG PATHWAY	76/ 3497	303/ 19789	0.250825	0.000691188	0.00836831	Organismal Systems	Immune system	gene-LOC118216098|gene-LOC118208186|gene-LOC118233353|gene-LOC118229298|gene-LOC118212930|gene-LOC118208301|gene-cxcl12a|gene-elmo1|gene-pik3r5|gene-LOC118221381|gene-jak3|gene-gnb2|gene-bcar1|gene-LOC118214924|gene-LOC118229817|gene-LOC118211443|gene-gng12a|gene-adcy3a|gene-cxcr3.2|gene-LOC118227344|gene-zgc55558|gene-xcr1a.1|gene-LOC118228785|gene-gsk3ba|gene-LOC118231987|gene-LOC118224367|MSTR…	LOC118216098;LOC118208186;LOC118233353;LOC118229298;LOC118212930;LOC118208301;cxcl12a;elmo1;pik3r5;LOC118221381;jak3;gnb2;bcar1;LOC118214924;LOC118229817;LOC118211443;gng12a;adcy3a;cxcr3.2;LOC118227344;zgc:55558;xcr1a.1;LOC118228785;gsk3ba;LOC118231987;LOC118224367;;nras;LOC118235482;cxcl12b;cdc42l;LOC118219851;LOC118224565;plcb2;LOC118206771;LOC118215356;LOC118234664;foxo3b;LOC118211133;;LOC1182…
71	map04141	Protein processing in endoplasmic reticulum	KEGG PATHWAY	71/ 3497	249/ 19789	0.285141	1.49371e-05	0.00056263	Genetic Information Processing	Folding, sorting and degradation	gene-uggt1|gene-LOC118207549|gene-LOC118206675|gene-svip|gene-LOC118211160|gene-LOC118232885|gene-hsp90b1|gene-map2k7|gene-sich211-282j22.3|gene-LOC118215278|gene-tram1|gene-ero1a|gene-map3k5|gene-uggt2|gene-LOC118211581|gene-ganab|gene-rnf185|gene-zgc153993|gene-sec23b|gene-LOC118220959|gene-atf6b|gene-sich211-1i11.3|gene-rrbp1a|gene-edem1|gene-LOC118230661|gene-LOC118226934|gene-ddost|gene-sar1…	uggt1;LOC118207549;LOC118206675;svip;LOC118211160;LOC118232885;hsp90b1;map2k7;si:ch211-282j22.3;LOC118215278;tram1;ero1a;map3k5;uggt2;LOC118211581;ganab;rnf185;zgc:153993;sec23b;LOC118220959;atf6b;si:ch211-1i11.3;rrbp1a;edem1;LOC118230661;LOC118226934;ddost;sar1ab;bag2;dnajc1;LOC118229339;eif2ak1;LOC118225426;pdia7;hsph1;ube2j2;rad23ab;LOC118234425;sec31b;canx;LOC118211159;pdia6;nfe2;dnajb11;prkc…
64	map05418	Fluid shear stress and atherosclerosis	KEGG PATHWAY	64/ 3497	232/ 19789	0.275862	0.000111978	0.00223296	Human Diseases	Cardiovascular disease	gene-LOC118220909|gene-tnfb|gene-keap1b|gene-LOC118233664|gene-map2k7|gene-pdgfbb|gene-LOC118213282|gene-sdc4|gene-map3k5|gene-LOC118234098|gene-hsp90b1|gene-LOC118229817|gene-sumo1|gene-LOC118213685|gene-LOC118227344|gene-sidkey-237i9.8|gene-dusp1|gene-LOC118210644|gene-kdr|gene-sich211-1i11.3|gene-LOC118227140|gene-LOC118229166|gene-mapk7|gene-nqo1|gene-june|gene-LOC118217612|gene-LOC118225426|…	LOC118220909;tnfb;keap1b;LOC118233664;map2k7;pdgfbb;LOC118213282;sdc4;map3k5;LOC118234098;hsp90b1;LOC118229817;sumo1;LOC118213685;LOC118227344;si:dkey-237i9.8;dusp1;LOC118210644;kdr;si:ch211-1i11.3;LOC118227140;LOC118229166;mapk7;nqo1;june;LOC118217612;LOC118225426;LOC118208301;LOC118227025;LOC118228221;LOC118220757;LOC118215604;cdh5;trpv4;LOC118214263;nfe2;LOC118223227;LOC118220834;LOC118229339;…
63	map05160	Hepatitis C	KEGG PATHWAY	63/ 3497	263/ 19789	0.239544	0.00581447	0.0419384	Human Diseases	Infectious disease: viral	gene-LOC118233664|gene-LOC118227127|gene-LOC118229817|gene-LOC118215830|gene-LOC118227344|gene-faslg|gene-ywhaba|gene-LOC118217039|gene-cdkn1d|gene-LOC118208887|gene-LOC118224893|gene-rxrga|gene-cdkn1a|gene-irf9|gene-pparab|gene-crfb2|gene-LOC118223870|gene-zgc153993|gene-LOC118228785|gene-gsk3ba|gene-LOC118231090|gene-LOC118208153|gene-nras|gene-LOC118207640|gene-LOC118210727|gene-cldn5b|gene-cl…	LOC118233664;LOC118227127;LOC118229817;LOC118215830;LOC118227344;faslg;ywhaba;LOC118217039;cdkn1d;LOC118208887;LOC118224893;rxrga;cdkn1a;irf9;pparab;crfb2;LOC118223870;zgc:153993;LOC118228785;gsk3ba;LOC118231090;LOC118208153;nras;LOC118207640;LOC118210727;cldn5b;cldn7a;tnfa;LOC118234505;LOC118206771;LOC118215356;LOC118228076;egfra;zgc:55558;LOC118214291;LOC118213703;LOC118223964;cldn11a;ppp2r1ba;…
61	map04932	Non-alcoholic fatty liver disease	KEGG PATHWAY	61/ 3497	238/ 19789	0.256303	0.00126353	0.0138173	Human Diseases	Endocrine and metabolic disease	gene-mlx|gene-LOC118216098|gene-rxrga|gene-LOC118234251|gene-faslg|gene-LOC118235258|gene-LOC118225633|gene-LOC118219492|gene-LOC118229817|gene-LOC118217364|gene-LOC118207283|gene-LOC118223870|gene-gsk3ba|gene-LOC118231090|gene-sich211-1i11.3|gene-june|gene-casp17|gene-LOC118237239|gene-LOC118230666|MSTRG.13440|gene-LOC118218003|gene-LOC118211963|gene-LOC118235104|gene-LOC118219316|gene-cdc42l|ge…	mlx;LOC118216098;rxrga;LOC118234251;faslg;LOC118235258;LOC118225633;LOC118219492;LOC118229817;LOC118217364;LOC118207283;LOC118223870;gsk3ba;LOC118231090;si:ch211-1i11.3;june;casp17;LOC118237239;LOC118230666;;LOC118218003;LOC118211963;LOC118235104;LOC118219316;cdc42l;LOC118227344;adipor1a;LOC118214291;LOC118234975;LOC118234664;LOC118208193;;ndufb6;LOC118214118;LOC118215326;LOC118227146;LOC11822396…
59	map04066	HIF-1 signaling pathway	KEGG PATHWAY	59/ 3497	180/ 19789	0.327778	6.42581e-07	4.3567e-05	Environmental Information Processing	Signal transduction	gene-ep300a|gene-ifngr1|gene-LOC118217801|gene-LOC118235402|gene-pdk1|gene-cdkn1d|gene-epoa|gene-LOC118229817|gene-cdkn1a|gene-crfb2|gene-LOC118227344|gene-LOC118220283|gene-hmox1a|gene-kdrl|gene-eif4e1c|gene-LOC118229931|gene-LOC118230761|gene-gapdh|gene-eif4eb|gene-plcg1|gene-LOC118234251|gene-LOC118233367|gene-ldhba|gene-LOC118225426|gene-LOC118225464|gene-LOC118218706|gene-erbb2|gene-ldha|gen…	ep300a;ifngr1;LOC118217801;LOC118235402;pdk1;cdkn1d;epoa;LOC118229817;cdkn1a;crfb2;LOC118227344;LOC118220283;hmox1a;kdrl;eif4e1c;LOC118229931;LOC118230761;gapdh;eif4eb;plcg1;LOC118234251;LOC118233367;ldhba;LOC118225426;LOC118225464;LOC118218706;erbb2;ldha;slc2a3b;LOC118217834;egfra;eno1a;angpt1;serpine1;LOC118212497;LOC118225935;mknk1;LOC118218515;LOC118226683;pfkfb3;tek;pfkpa;LOC118209542;LOC118…
59	map04722	Neurotrophin signaling pathway	KEGG PATHWAY	59/ 3497	200/ 19789	0.295	2.57576e-05	0.000873183	Organismal Systems	Nervous system	gene-mapkapk2a|gene-LOC118210644|gene-map3k1|gene-rps6kal|gene-LOC118212930|gene-map2k7|gene-LOC118217801|gene-faslg|gene-pdpk1b|gene-LOC118231987|gene-map3k5|gene-ywhae1|gene-LOC118229817|gene-LOC118228800|gene-LOC118235568|gene-LOC118211443|gene-LOC118227344|gene-zgc55558|gene-LOC118228785|gene-gsk3ba|gene-sich211-1i11.3|gene-nras|gene-mapk7|gene-plcg1|gene-june|gene-psen2|gene-cdc42l|gene-LOC1…	mapkapk2a;LOC118210644;map3k1;rps6kal;LOC118212930;map2k7;LOC118217801;faslg;pdpk1b;LOC118231987;map3k5;ywhae1;LOC118229817;LOC118228800;LOC118235568;LOC118211443;LOC118227344;zgc:55558;LOC118228785;gsk3ba;si:ch211-1i11.3;nras;mapk7;plcg1;june;psen2;cdc42l;LOC118215356;LOC118234664;irak3;LOC118225426;LOC118212497;LOC118220834;arhgdia;prdm4;LOC118208351;LOC118227959;irak1;LOC118208135;LOC118225935…
59	map04142	Lysosome	KEGG PATHWAY	59/ 3497	202/ 19789	0.292079	3.54814e-05	0.00109347	Cellular Processes	Transport and catabolism	gene-LOC118234466|gene-m6pr|gene-gaa|gene-mcoln1b|gene-LOC118230845|gene-LOC118209554|gene-mcoln1a|gene-LOC118219394|gene-LOC118211223|gene-ctsd|gene-ctsf|gene-aga|gene-asah1b|gene-igf2r|gene-pla2g15|gene-LOC118225822|gene-LOC118230805|gene-LOC118233566|gene-atp6v0a2b|gene-ap3m2|gene-hgsnat|gene-LOC118215567|gene-galns|gene-cln3|gene-LOC118216907|gene-LOC118234930|gene-lamp2|gene-hyal2a|gene-ctsl…	LOC118234466;m6pr;gaa;mcoln1b;LOC118230845;LOC118209554;mcoln1a;LOC118219394;LOC118211223;ctsd;ctsf;aga;asah1b;igf2r;pla2g15;LOC118225822;LOC118230805;LOC118233566;atp6v0a2b;ap3m2;hgsnat;LOC118215567;galns;cln3;LOC118216907;LOC118234930;lamp2;hyal2a;ctsl.1;LOC118208313;LOC118233479;clta;LOC118233656;abca2;LOC118216658;atp6v0cb;slc17a5;litaf;ap3b1a;LOC118217199;si:ch211-122f10.4;LOC118229606;LOC11…
57	map05133	Pertussis	KEGG PATHWAY	57/ 3497	187/ 19789	0.304813	1.22209e-05	0.00051786	Human Diseases	Infectious disease: bacterial	gene-LOC118229521|gene-LOC118220715|gene-LOC118229522|gene-irak1|gene-LOC118234251|gene-c4|gene-c4b|gene-c1qb|gene-c1qc|gene-c1qa|gene-LOC118210370|gene-LOC118218894|gene-LOC118218899|gene-LOC118210036|gene-LOC118227344|gene-LOC118218903|gene-LOC118210644|gene-LOC118218906|gene-LOC118214346|gene-casp17|gene-LOC118208597|gene-LOC118236355|MSTRG.13440|gene-june|gene-LOC118220209|gene-c3b.1|gene-LOC…	LOC118229521;LOC118220715;LOC118229522;irak1;LOC118234251;c4;c4b;c1qb;c1qc;c1qa;LOC118210370;LOC118218894;LOC118218899;LOC118210036;LOC118227344;LOC118218903;LOC118210644;LOC118218906;LOC118214346;casp17;LOC118208597;LOC118236355;;june;LOC118220209;c3b.1;LOC118227146;il10;cfl1l;LOC118211133;;LOC118231090;LOC118229166;LOC118220834;LOC118207923;LOC118223964;LOC118218887;irf8;si:dkey-88e18.2;LOC1182…
57	map04919	Thyroid hormone signaling pathway	KEGG PATHWAY	57/ 3497	215/ 19789	0.265116	0.000757044	0.00884959	Organismal Systems	Endocrine system	gene-ncor1|gene-slco1c1|gene-LOC118236567|gene-LOC118233664|gene-LOC118208301|gene-LOC118236566|gene-pdpk1b|gene-LOC118233475|gene-LOC118229813|gene-LOC118210117|gene-rxrga|gene-LOC118223159|gene-slc2a3b|gene-zgc55558|gene-hif1aa|gene-atp1a2a|gene-LOC118229931|gene-nras|gene-LOC118231268|gene-plcg1|gene-LOC118207274|gene-kat2b|gene-rcan2|gene-LOC118234116|gene-LOC118231004|gene-atp1b3a|gene-plcb2…	ncor1;slco1c1;LOC118236567;LOC118233664;LOC118208301;LOC118236566;pdpk1b;LOC118233475;LOC118229813;LOC118210117;rxrga;LOC118223159;slc2a3b;zgc:55558;hif1aa;atp1a2a;LOC118229931;nras;LOC118231268;plcg1;LOC118207274;kat2b;rcan2;LOC118234116;LOC118231004;atp1b3a;plcb2;LOC118215356;ep300a;LOC118228076;plce1;LOC118234126;LOC118229574;LOC118209542;med13a;foxo1a;slc9a1a;LOC118229604;gsk3ba;LOC118225935;…
53	map04380	Osteoclast differentiation	KEGG PATHWAY	53/ 3497	188/ 19789	0.281915	0.000232214	0.0037486	Organismal Systems	Development and regeneration	gene-tnfb|gene-nfkb2|gene-ifngr1|gene-map2k7|gene-irf9|gene-LOC118234440|gene-pparg|gene-LOC118229817|gene-tab1|gene-ncf4|gene-crfb2|gene-LOC118227344|gene-LOC118228785|gene-fosl2|gene-LOC118235903|gene-june|gene-LOC118234831|gene-tyrobp|gene-fynb|gene-fosb|gene-sqstm1|gene-fosl1b|gene-sicabz01101003.1|gene-tnfrsf11a|gene-lck|MSTRG.28418|gene-fosl1a|gene-LOC118233656|gene-LOC118229166|gene-LOC118…	tnfb;nfkb2;ifngr1;map2k7;irf9;LOC118234440;pparg;LOC118229817;tab1;ncf4;crfb2;LOC118227344;LOC118228785;fosl2;LOC118235903;june;LOC118234831;tyrobp;fynb;fosb;sqstm1;fosl1b;si:cabz01101003.1;tnfrsf11a;lck;;fosl1a;LOC118233656;LOC118229166;LOC118208353;nfkbiab;LOC118208135;LOC118224635;csf1a;tec;LOC118217261;relb;btk;LOC118214319;LOC118236176;LOC118221018;LOC118216098;LOC118232502;LOC118233373;tnfa…
52	map04611	Platelet activation	KEGG PATHWAY	52/ 3497	208/ 19789	0.25	0.00475177	0.0374616	Organismal Systems	Immune system	gene-fgg|gene-arhgef12a|gene-LOC118207405|gene-LOC118208186|gene-fgb|gene-fga|gene-LOC118212661|gene-LOC118208301|gene-LOC118232483|gene-gp1bb|gene-LOC118229604|gene-LOC118229817|gene-LOC118223665|gene-LOC118211443|gene-adcy3a|gene-mylka|gene-LOC118216068|gene-LOC118210644|gene-LOC118208677|gene-LOC118224367|gene-LOC118234831|gene-LOC118235482|gene-fynb|gene-LOC118235646|gene-tbxa2r|gene-plcb2|ge…	fgg;arhgef12a;LOC118207405;LOC118208186;fgb;fga;LOC118212661;LOC118208301;LOC118232483;gp1bb;LOC118229604;LOC118229817;LOC118223665;LOC118211443;adcy3a;mylka;LOC118216068;LOC118210644;LOC118208677;LOC118224367;LOC118234831;LOC118235482;fynb;LOC118235646;tbxa2r;plcb2;vwf;LOC118211133;itpr3;LOC118229574;orai1b;LOC118233650;si:dkey-206f10.1;ppp1cc;LOC118208135;pik3r5;LOC118214811;LOC118219851;LOC118…
50	map05145	Toxoplasmosis	KEGG PATHWAY	50/ 3497	175/ 19789	0.285714	0.000242349	0.00373438	Human Diseases	Infectious disease: parasitic	gene-LOC118211159|gene-LOC118223870|gene-LOC118224346|gene-ifngr1|gene-sidkey-88e18.2|gene-pdpk1b|gene-LOC118211160|gene-pik3r5|gene-tab1|gene-crfb2|gene-LOC118227344|gene-LOC118216068|gene-LOC118228785|gene-lamb2|gene-LOC118231090|gene-LOC118224259|gene-LOC118236355|gene-jak3|gene-il10|gene-LOC118225426|gene-il10ra|gene-LOC118218047|gene-sirp71-17i16.5|gene-LOC118224952|gene-LOC118211133|gene-LO…	LOC118211159;LOC118223870;LOC118224346;ifngr1;si:dkey-88e18.2;pdpk1b;LOC118211160;pik3r5;tab1;crfb2;LOC118227344;LOC118216068;LOC118228785;lamb2;LOC118231090;LOC118224259;LOC118236355;jak3;il10;LOC118225426;il10ra;LOC118218047;si:rp71-17i16.5;LOC118224952;LOC118211133;LOC118224951;lama4;LOC118214291;LOC118208135;LOC118221178;LOC118231298;cd40;LOC118207923;LOC118217039;irak1;lama5;itga6a;il12ba;LO…
49	map00190	Oxidative phosphorylation	KEGG PATHWAY	49/ 3497	168/ 19789	0.291667	0.000162025	0.00305146	Metabolism	Energy metabolism	gene-LOC118234466|gene-LOC118237239|gene-ND6|gene-ND4|gene-ND5|gene-atp6v0cb|gene-LOC118235258|gene-LOC118225633|gene-LOC118219492|gene-LOC118224406|gene-LOC118217364|gene-LOC118207283|gene-LOC118225822|gene-atp6v0a2b|gene-LOC118214265|gene-atp5mc3a|gene-LOC118230666|gene-LOC118218003|gene-LOC118212353|gene-LOC118211963|gene-LOC118235104|gene-atp6v1f|gene-LOC118237247|gene-LOC118206201|gene-atp6v…	LOC118234466;LOC118237239;ND6;ND4;ND5;atp6v0cb;LOC118235258;LOC118225633;LOC118219492;LOC118224406;LOC118217364;LOC118207283;LOC118225822;atp6v0a2b;LOC118214265;atp5mc3a;LOC118230666;LOC118218003;LOC118212353;LOC118211963;LOC118235104;atp6v1f;LOC118237247;LOC118206201;atp6v1c1b;LOC118208193;LOC118235026;LOC118208313;LOC118231018;LOC118215326;LOC118217192;LOC118214692;LOC118217199;LOC118219725;LOC…
47	map05140	Leishmaniasis	KEGG PATHWAY	47/ 3497	183/ 19789	0.256831	0.00408279	0.0346017	Human Diseases	Infectious disease: parasitic	gene-LOC118220715|gene-ptgs2b|gene-LOC118220497|gene-ifngr1|gene-sidkey-88e18.2|gene-tab1|gene-ncf4|gene-crfb2|gene-LOC118220480|gene-LOC118228785|gene-irak1|gene-LOC118220512|gene-LOC118220458|gene-LOC118220491|gene-LOC118233276|gene-LOC118220475|gene-LOC118236355|gene-june|gene-LOC118220209|MSTRG.4717|gene-il10|MSTRG.11527|gene-LOC118220518|gene-c3b.1|gene-ptgs2a|gene-LOC118229166|gene-LOC11822…	LOC118220715;ptgs2b;LOC118220497;ifngr1;si:dkey-88e18.2;tab1;ncf4;crfb2;LOC118220480;LOC118228785;irak1;LOC118220512;LOC118220458;LOC118220491;LOC118233276;LOC118220475;LOC118236355;june;LOC118220209;;il10;;LOC118220518;c3b.1;ptgs2a;LOC118229166;LOC118220489;il12ba;LOC118231298;jak3;LOC118225914;LOC118207923;nfkbiab;LOC118208135;LOC118220465;marcksl1b;LOC118236176;LOC118233794;tnfb;LOC118220523;;…
45	map05120	Epithelial cell signaling in Helicobacter pylori infection	KEGG PATHWAY	45/ 3497	123/ 19789	0.365854	4.40825e-07	3.73599e-05	Human Diseases	Infectious disease: bacterial	gene-LOC118234466|gene-LOC118216098|gene-LOC118208301|gene-LOC118235270|gene-plcg1|gene-jam3a|gene-LOC118235026|gene-LOC118224406|gene-LOC118225822|gene-LOC118227344|gene-LOC118228785|gene-LOC118231090|gene-atp6v0a2b|gene-atp6v0cb|MSTRG.13440|gene-june|gene-LOC118212353|MSTRG.2833|gene-LOC118227146|gene-atp6v1f|gene-cdc42l|gene-LOC118206201|gene-LOC118234664|gene-egfra|gene-LOC118208313|gene-LOC1…	LOC118234466;LOC118216098;LOC118208301;LOC118235270;plcg1;jam3a;LOC118235026;LOC118224406;LOC118225822;LOC118227344;LOC118228785;LOC118231090;atp6v0a2b;atp6v0cb;;june;LOC118212353;;LOC118227146;atp6v1f;cdc42l;LOC118206201;LOC118234664;egfra;LOC118208313;LOC118231018;atp6v1c1b;LOC118216658;LOC118223964;LOC118208351;LOC118217199;LOC118208135;LOC118225935;atp6v1d;LOC118236176;LOC118206345;LOC1182374…
42	map05215	Prostate cancer	KEGG PATHWAY	42/ 3497	162/ 19789	0.259259	0.00534112	0.0393618	Human Diseases	Cancer: specific types	gene-srd5a2a|gene-LOC118233664|gene-pdgfbb|gene-pdpk1b|gene-cdkn1d|gene-ep300a|gene-hsp90b1|gene-LOC118229817|gene-cdkn1a|gene-LOC118227344|gene-zgc55558|gene-LOC118228785|gene-gsk3ba|gene-LOC118223482|gene-LOC118229339|gene-LOC118232775|gene-nras|gene-LOC118225426|gene-LOC118234934|gene-etv5a|gene-LOC118228221|gene-LOC118215356|gene-LOC118218073|gene-LOC118228076|gene-egfra|gene-LOC118218768|gen…	srd5a2a;LOC118233664;pdgfbb;pdpk1b;cdkn1d;ep300a;hsp90b1;LOC118229817;cdkn1a;LOC118227344;zgc:55558;LOC118228785;gsk3ba;LOC118223482;LOC118229339;LOC118232775;nras;LOC118225426;LOC118234934;etv5a;LOC118228221;LOC118215356;LOC118218073;LOC118228076;egfra;LOC118218768;erbb2;LOC118213512;pdgfrb;pdgfd;LOC118214319;LOC118236176;LOC118221018;LOC118214314;creb3l2;spint1a;braf;LOC118206252;nfkbiab;LOC118…
42	map01522	Endocrine resistance	KEGG PATHWAY	42/ 3497	164/ 19789	0.256098	0.00670825	0.0464102	Human Diseases	Drug resistance: antineoplastic	gene-LOC118230866|gene-ncor1|gene-LOC118208186|gene-LOC118236567|gene-jag1a|gene-LOC118208301|gene-LOC118236566|gene-LOC118235270|gene-LOC118229813|gene-LOC118210117|gene-LOC118233353|gene-LOC118229817|gene-cdkn1a|gene-adcy3a|gene-zgc55558|gene-LOC118207274|gene-june|gene-LOC118215356|gene-LOC118225426|gene-esr2b|gene-nras|gene-erbb2|gene-LOC118228076|gene-egfra|gene-LOC118210164|gene-LOC11822916…	LOC118230866;ncor1;LOC118208186;LOC118236567;jag1a;LOC118208301;LOC118236566;LOC118235270;LOC118229813;LOC118210117;LOC118233353;LOC118229817;cdkn1a;adcy3a;zgc:55558;LOC118207274;june;LOC118215356;LOC118225426;esr2b;nras;erbb2;LOC118228076;egfra;LOC118210164;LOC118229166;si:dkey-206f10.1;LOC118208135;dlc;LOC118219851;LOC118215604;LOC118227959;braf;LOC118221018;LOC118208677;cdkn1d;med1;zgc:153993;…
41	map05134	Legionellosis	KEGG PATHWAY	41/ 3497	110/ 19789	0.372727	8.01587e-07	4.52897e-05	Human Diseases	Infectious disease: bacterial	gene-LOC118220715|gene-zgc73226|gene-nfkb2|gene-LOC118234251|gene-arf1|gene-LOC118211160|gene-LOC118210370|gene-LOC118223870|gene-LOC118209941|gene-LOC118228785|gene-hbs1l|gene-casp17|gene-LOC118233276|gene-sar1ab|gene-LOC118236355|MSTRG.13440|gene-LOC118217868|gene-LOC118220209|gene-c3b.1|gene-LOC118227146|gene-LOC118227344|gene-arf2a|gene-LOC118223751|gene-LOC118216813|MSTRG.2833|gene-LOC118218…	LOC118220715;zgc:73226;nfkb2;LOC118234251;arf1;LOC118211160;LOC118210370;LOC118223870;LOC118209941;LOC118228785;hbs1l;casp17;LOC118233276;sar1ab;LOC118236355;;LOC118217868;LOC118220209;c3b.1;LOC118227146;LOC118227344;arf2a;LOC118223751;LOC118216813;;LOC118218450;LOC118214291;LOC118223964;si:dkey-88e18.2;LOC118211159;il12ba;LOC118223559;LOC118236176;LOC118221592;tnfb;hspa1b;LOC118231090;tnfa;LOC11…
37	map04971	Gastric acid secretion	KEGG PATHWAY	37/ 3497	129/ 19789	0.286822	0.00135123	0.0143146	Organismal Systems	Digestive system	gene-LOC118230865|gene-LOC118208186|gene-LOC118217801|gene-LOC118233599|gene-LOC118233475|gene-LOC118207405|gene-LOC118223159|gene-adcy3a|gene-mylka|gene-atp1a2a|gene-LOC118214180|gene-LOC118216961|gene-LOC118222174|gene-atp1b3a|gene-plcb2|gene-LOC118214341|gene-LOC118211133|gene-LOC118222773|gene-itpr3|gene-LOC118212497|gene-LOC118229574|gene-LOC118220834|gene-cahz|gene-sidkey-206f10.1|gene-LOC1…	LOC118230865;LOC118208186;LOC118217801;LOC118233599;LOC118233475;LOC118207405;LOC118223159;adcy3a;mylka;atp1a2a;LOC118214180;LOC118216961;LOC118222174;atp1b3a;plcb2;LOC118214341;LOC118211133;LOC118222773;itpr3;LOC118212497;LOC118229574;LOC118220834;cahz;si:dkey-206f10.1;LOC118229604;LOC118214811;camk2d1;LOC118219851;LOC118226188;atp1a3b;LOC118208677;LOC118232483;LOC118214439;sst5;kcnj2a;slc9a1a;c…
34	map04137	Mitophagy - animal	KEGG PATHWAY	34/ 3497	102/ 19789	0.333333	9.77203e-05	0.00220848	Cellular Processes	Transport and catabolism	gene-zgc73226|gene-LOC118208301|gene-LOC118220731|gene-ulk1b|gene-ulk1a|gene-tomm7|gene-zgc55558|gene-tbc1d15|gene-tbc1d17|gene-LOC118229931|gene-LOC118215423|gene-june|gene-bnip3la|gene-sqstm1|gene-nras|gene-optn|gene-LOC118215356|gene-foxo3b|gene-LOC118212903|gene-zgc92606|gene-pink1|gene-LOC118228079|gene-csnk2a2b|gene-LOC118235849|gene-atg9b|gene-LOC118217868|gene-foxo3a|gene-atg9a|gene-LOC11…	zgc:73226;LOC118208301;LOC118220731;ulk1b;ulk1a;tomm7;zgc:55558;tbc1d15;tbc1d17;LOC118229931;LOC118215423;june;bnip3la;sqstm1;nras;optn;LOC118215356;foxo3b;LOC118212903;zgc:92606;pink1;LOC118228079;csnk2a2b;LOC118235849;atg9b;LOC118217868;foxo3a;atg9a;LOC118236176;LOC118206527;rab7b;LOC118237077;hif1aa;fundc2
30	map00010	Glycolysis / Gluconeogenesis	KEGG PATHWAY	30/ 3497	91/ 19789	0.32967	0.000304054	0.0044815	Metabolism	Carbohydrate metabolism	gene-LOC118209884|gene-pgam1a|gene-LOC118235402|gene-LOC118213176|gene-acss1|gene-LOC118212896|gene-pfkpa|gene-akr1a1a|gene-LOC118206355|gene-aldh7a1|gene-pgam1b|gene-adpgk2|gene-LOC118233367|gene-ldhba|gene-gpib|gene-LOC118227042|gene-ldha|gene-LOC118217834|gene-eno1a|gene-minpp1b|gene-LOC118226683|gene-LOC118211092|gene-aldocb|gene-tpi1b|gene-LOC118230335|gene-aldh1a3|gene-pkma|gene-aldoaa|gene…	LOC118209884;pgam1a;LOC118235402;LOC118213176;acss1;LOC118212896;pfkpa;akr1a1a;LOC118206355;aldh7a1;pgam1b;adpgk2;LOC118233367;ldhba;gpib;LOC118227042;ldha;LOC118217834;eno1a;minpp1b;LOC118226683;LOC118211092;aldocb;tpi1b;LOC118230335;aldh1a3;pkma;aldoaa;LOC118209812;gapdh
26	map00310	Lysine degradation	KEGG PATHWAY	26/ 3497	90/ 19789	0.288889	0.0058811	0.0415353	Metabolism	Amino acid metabolism	gene-smyd2a|gene-LOC118209884|gene-hadhaa|gene-gcdha|gene-LOC118220355|gene-aldh7a1|gene-kmt2ca|gene-bbox1|gene-LOC118213470|gene-LOC118212758|gene-LOC118206256|gene-ezh1|gene-LOC118233860|gene-LOC118229550|gene-plod3|gene-LOC118206991|gene-tmlhe|gene-LOC118206295|gene-prdm2a|gene-setd2|gene-nsd1b|gene-LOC118206355|gene-LOC118233043|gene-kmt5b|gene-LOC118224748|gene-ehmt1a	smyd2a;LOC118209884;hadhaa;gcdha;LOC118220355;aldh7a1;kmt2ca;bbox1;LOC118213470;LOC118212758;LOC118206256;ezh1;LOC118233860;LOC118229550;plod3;LOC118206991;tmlhe;LOC118206295;prdm2a;setd2;nsd1b;LOC118206355;LOC118233043;kmt5b;LOC118224748;ehmt1a
22	map00270	Cysteine and methionine metabolism	KEGG PATHWAY	22/ 3497	66/ 19789	0.333333	0.00156748	0.0161023	Metabolism	Amino acid metabolism	gene-kyat1|gene-cdo1|gene-ahcyl1|gene-LOC118226471|gene-bhmt|gene-LOC118208477|gene-mtap|gene-got1|gene-mat1a|gene-ldhba|gene-adi1|gene-gclm|gene-LOC118214485|gene-ldha|gene-il4i1|gene-LOC118211708|gene-apip|gene-ahcyl2b|gene-LOC118216714|gene-LOC118213304|gene-dnmt3bb.1|gene-mat2ab	kyat1;cdo1;ahcyl1;LOC118226471;bhmt;LOC118208477;mtap;got1;mat1a;ldhba;adi1;gclm;LOC118214485;ldha;il4i1;LOC118211708;apip;ahcyl2b;LOC118216714;LOC118213304;dnmt3bb.1;mat2ab
21	map04966	Collecting duct acid secretion	KEGG PATHWAY	21/ 3497	37/ 19789	0.567568	1.01965e-07	1.7283e-05	Organismal Systems	Excretory system	gene-slc12a7b|gene-LOC118226188|gene-LOC118235026|gene-LOC118216394|gene-atp6v0a1a|gene-atp6v0a2b|gene-LOC118231018|gene-atp6v1c1b|gene-LOC118206345|gene-LOC118237478|gene-atp6v0cb|gene-LOC118216658|gene-LOC118217199|gene-cahz|gene-LOC118212353|gene-LOC118228017|gene-LOC118224406|gene-atp6v1f|gene-atp6v1d|gene-atp6v1ba|gene-LOC118206201	slc12a7b;LOC118226188;LOC118235026;LOC118216394;atp6v0a1a;atp6v0a2b;LOC118231018;atp6v1c1b;LOC118206345;LOC118237478;atp6v0cb;LOC118216658;LOC118217199;cahz;LOC118212353;LOC118228017;LOC118224406;atp6v1f;atp6v1d;atp6v1ba;LOC118206201
21	map00051	Fructose and mannose metabolism	KEGG PATHWAY	21/ 3497	54/ 19789	0.388889	0.0001884	0.00319338	Metabolism	Carbohydrate metabolism	gene-gmppaa|gene-LOC118217834|gene-aldocb|gene-LOC118232186|gene-LOC118218740|gene-LOC118220184|gene-LOC118232188|gene-LOC118235402|gene-LOC118215577|gene-aldoaa|gene-gmppb|gene-LOC118213176|gene-LOC118218699|gene-LOC118233367|gene-LOC118232201|gene-LOC118226683|gene-pfkfb3|gene-tpi1b|gene-LOC118218706|gene-LOC118217234|gene-pfkpa	gmppaa;LOC118217834;aldocb;LOC118232186;LOC118218740;LOC118220184;LOC118232188;LOC118235402;LOC118215577;aldoaa;gmppb;LOC118213176;LOC118218699;LOC118233367;LOC118232201;LOC118226683;pfkfb3;tpi1b;LOC118218706;LOC118217234;pfkpa
18	map00860	Porphyrin and chlorophyll metabolism	KEGG PATHWAY	18/ 3497	40/ 19789	0.45	5.74175e-05	0.00162204	Metabolism	Metabolism of cofactors and vitamins	gene-hmox1a|gene-fech|gene-urod|gene-blvrb|gene-LOC118221753|gene-LOC118227637|gene-ppox|gene-cpox|gene-alas1|gene-alas2|gene-LOC118230017|gene-uros|gene-LOC118224600|gene-hmbsa|gene-alad|gene-LOC118208563|gene-LOC118227639|gene-blvra	hmox1a;fech;urod;blvrb;LOC118221753;LOC118227637;ppox;cpox;alas1;alas2;LOC118230017;uros;LOC118224600;hmbsa;alad;LOC118208563;LOC118227639;blvra
18	map00260	Glycine, serine and threonine metabolism	KEGG PATHWAY	18/ 3497	54/ 19789	0.333333	0.00403531	0.0350762	Metabolism	Amino acid metabolism	gene-shmt2|gene-LOC118214289|gene-LOC118213304|gene-pgam1a|gene-tdh2|gene-aldh7a1|gene-alas2|gene-alas1|gene-pgam1b|gene-glyctk|gene-gamt|gene-tdh|MSTRG.22908|gene-bhmt|gene-psph|gene-LOC118208563|gene-aoc2|gene-LOC118214485	shmt2;LOC118214289;LOC118213304;pgam1a;tdh2;aldh7a1;alas2;alas1;pgam1b;glyctk;gamt;tdh;;bhmt;psph;LOC118208563;aoc2;LOC118214485
14	map00030	Pentose phosphate pathway	KEGG PATHWAY	14/ 3497	39/ 19789	0.358974	0.0050898	0.0383432	Metabolism	Carbohydrate metabolism	gene-aldocb|gene-LOC118214591|gene-glyctk|gene-tktb|gene-gpib|gene-aldoaa|gene-LOC118213176|gene-LOC118233367|gene-prps1a|gene-LOC118226683|gene-pfkpa|gene-taldo1|gene-LOC118227042|gene-prps1b	aldocb;LOC118214591;glyctk;tktb;gpib;aldoaa;LOC118213176;LOC118233367;prps1a;LOC118226683;pfkpa;taldo1;LOC118227042;prps1b
5	map00780	Biotin metabolism	KEGG PATHWAY	5/ 3497	7/ 19789	0.714286	0.00262863	0.0240839	Metabolism	Metabolism of cofactors and vitamins	gene-LOC118234547|gene-LOC118234546|gene-LOC118234549|gene-LOC118234548|gene-LOC118234550	LOC118234547;LOC118234546;LOC118234549;LOC118234548;LOC118234550

## Sheet: Tab.2 KEGG enriched VhvsVv_60h
Num	Pathway id	Description	Database	Ratio_in_study	Ratio_in_pop	Rich factor	Pvalue	Padjust	First Category	Second Category	Gene_ids	Gene_names
27	map04142	Lysosome	KEGG PATHWAY	27/ 858	202/ 19789	0.133663	2.02e-07	6.48e-05	Cellular Processes	Transport and catabolism	gene-m6pr|gene-glb1l|gene-LOC118211223|gene-LOC118230365|gene-aga|gene-pla2g15|gene-LOC118225822|gene-LOC118233479|gene-LOC118212562|gene-LOC118215567|gene-ap3m2|gene-arsa|gene-LOC118234930|gene-hyal2b|gene-igf2r|gene-fuca2|gene-clta|gene-scarb2c|gene-ap3b1a|gene-hexb|gene-sich211-122f10.4|gene-neu1|gene-ctns|gene-ap3d1|gene-LOC118228397|gene-atp6ap1a|gene-gnsa	m6pr;glb1l;LOC118211223;LOC118230365;aga;pla2g15;LOC118225822;LOC118233479;LOC118212562;LOC118215567;ap3m2;arsa;LOC118234930;hyal2b;igf2r;fuca2;clta;scarb2c;ap3b1a;hexb;si:ch211-122f10.4;neu1;ctns;ap3d1;LOC118228397;atp6ap1a;gnsa
7	map00511	Other glycan degradation	KEGG PATHWAY	7/ 858	22/ 19789	0.318182	2.71e-05	0.00434185	Metabolism	Glycan biosynthesis and metabolism	gene-neu1|gene-LOC118233479|gene-fuca2|gene-glb1l|gene-LOC118215567|gene-aga|gene-hexb	neu1;LOC118233479;fuca2;glb1l;LOC118215567;aga;hexb
8	map00860	Porphyrin and chlorophyll metabolism	KEGG PATHWAY	8/ 858	40/ 19789	0.2	0.00027026	0.0289178	Metabolism	Metabolism of cofactors and vitamins	gene-hmox1a|gene-fech|gene-blvra|gene-blvrb|gene-LOC118215312|gene-ppox|gene-alas2|gene-hmbsa	hmox1a;fech;blvra;blvrb;LOC118215312;ppox;alas2;hmbsa
6	map00670	One carbon pool by folate	KEGG PATHWAY	6/ 858	24/ 19789	0.25	0.000448849	0.0360201	Metabolism	Metabolism of cofactors and vitamins	gene-amt|gene-ftcd|gene-aldh1l2|gene-mthfr|gene-mthfd2|gene-mthfd1b	amt;ftcd;aldh1l2;mthfr;mthfd2;mthfd1b

## Sheet: Tab.3 Chordal graph 15pathways 
Gene_id	gene name	KEGG Pathway	Pathway ID	log2fc
gene-LOC118220715	LOC118220715	Tuberculosis	map05152	-3.25635
gene-LOC118220715	LOC118220715	Phagosome	map04145	-3.25635
gene-LOC118220715	LOC118220715	Shigellosis	map05131	-3.25635
gene-LOC118220497	LOC118220497	Tuberculosis	map05152	-1.53663
gene-LOC118220497	LOC118220497	Phagosome	map04145	-1.53663
gene-LOC118220497	LOC118220497	Pathogenic Escherichia coli infection	map05130	-1.53663
gene-LOC118220491	LOC118220491	Tuberculosis	map05152	1.11036
gene-LOC118220491	LOC118220491	Phagosome	map04145	1.11036
gene-LOC118220491	LOC118220491	Pathogenic Escherichia coli infection	map05130	1.11036
gene-LOC118234251	LOC118234251	IL-17 signaling pathway	map04657	3.41437
gene-LOC118234251	LOC118234251	TNF signaling pathway	map04668	3.41437
gene-LOC118234251	LOC118234251	Tuberculosis	map05152	3.41437
gene-LOC118234251	LOC118234251	JAK-STAT signaling pathway	map04630	3.41437
gene-LOC118234251	LOC118234251	NOD-like receptor signaling pathway	map04621	3.41437
gene-LOC118234251	LOC118234251	C-type lectin receptor signaling pathway	map04625	3.41437
gene-LOC118234251	LOC118234251	Cytokine-cytokine receptor interaction	map04060	3.41437
gene-LOC118234251	LOC118234251	Salmonella infection	map05132	3.41437
gene-LOC118234251	LOC118234251	Pathogenic Escherichia coli infection	map05130	3.41437
gene-LOC118234251	LOC118234251	Toll-like receptor signaling pathway	map04620	3.41437
gene-sidkey-88e18.2	si:dkey-88e18.2	Tuberculosis	map05152	5.62234
gene-sidkey-88e18.2	si:dkey-88e18.2	JAK-STAT signaling pathway	map04630	5.62234
gene-sidkey-88e18.2	si:dkey-88e18.2	C-type lectin receptor signaling pathway	map04625	5.62234
gene-sidkey-88e18.2	si:dkey-88e18.2	Cytokine-cytokine receptor interaction	map04060	5.62234
gene-sidkey-88e18.2	si:dkey-88e18.2	Th1 and Th2 cell differentiation	map04658	5.62234
gene-sidkey-88e18.2	si:dkey-88e18.2	Toll-like receptor signaling pathway	map04620	5.62234
gene-LOC118217223	LOC118217223	IL-17 signaling pathway	map04657	5.42173
gene-LOC118217223	LOC118217223	JAK-STAT signaling pathway	map04630	5.42173
gene-LOC118217223	LOC118217223	Cytokine-cytokine receptor interaction	map04060	5.42173
gene-tab1	tab1	TNF signaling pathway	map04668	-1.0174
gene-tab1	tab1	NOD-like receptor signaling pathway	map04621	-1.0174
gene-tab1	tab1	Salmonella infection	map05132	-1.0174
gene-tab1	tab1	Shigellosis	map05131	-1.0174
gene-tab1	tab1	Pathogenic Escherichia coli infection	map05130	-1.0174
gene-tab1	tab1	Toll-like receptor signaling pathway	map04620	-1.0174
gene-crfb2	crfb2	Tuberculosis	map05152	1.01132
gene-crfb2	crfb2	JAK-STAT signaling pathway	map04630	1.01132
gene-crfb2	crfb2	NOD-like receptor signaling pathway	map04621	1.01132
gene-crfb2	crfb2	Cytokine-cytokine receptor interaction	map04060	1.01132
gene-crfb2	crfb2	Th1 and Th2 cell differentiation	map04658	1.01132
gene-crfb2	crfb2	Toll-like receptor signaling pathway	map04620	1.01132
gene-ifngr1	ifngr1	Tuberculosis	map05152	1.84038
gene-ifngr1	ifngr1	JAK-STAT signaling pathway	map04630	1.84038
gene-ifngr1	ifngr1	Cytokine-cytokine receptor interaction	map04060	1.84038
gene-ifngr1	ifngr1	Th1 and Th2 cell differentiation	map04658	1.84038
gene-LOC118228785	LOC118228785	IL-17 signaling pathway	map04657	1.03946
gene-LOC118228785	LOC118228785	TNF signaling pathway	map04668	1.03946
gene-LOC118228785	LOC118228785	NOD-like receptor signaling pathway	map04621	1.03946
gene-LOC118228785	LOC118228785	C-type lectin receptor signaling pathway	map04625	1.03946
gene-LOC118228785	LOC118228785	Salmonella infection	map05132	1.03946
gene-LOC118228785	LOC118228785	Shigellosis	map05131	1.03946
gene-LOC118228785	LOC118228785	Pathogenic Escherichia coli infection	map05130	1.03946
gene-LOC118228785	LOC118228785	Apoptosis	map04210	1.03946
gene-LOC118228785	LOC118228785	Th1 and Th2 cell differentiation	map04658	1.03946
gene-LOC118228785	LOC118228785	Toll-like receptor signaling pathway	map04620	1.03946
gene-irak1	irak1	Tuberculosis	map05152	1.0705
gene-irak1	irak1	Salmonella infection	map05132	1.0705
gene-irak1	irak1	Pathogenic Escherichia coli infection	map05130	1.0705
gene-irak1	irak1	Toll-like receptor signaling pathway	map04620	1.0705
gene-LOC118220458	LOC118220458	Tuberculosis	map05152	2.31332
gene-LOC118220458	LOC118220458	Phagosome	map04145	2.31332
gene-LOC118220458	LOC118220458	Pathogenic Escherichia coli infection	map05130	2.31332
gene-LOC118220475	LOC118220475	Tuberculosis	map05152	2.58617
gene-LOC118220475	LOC118220475	Phagosome	map04145	2.58617
gene-LOC118220475	LOC118220475	Pathogenic Escherichia coli infection	map05130	2.58617
gene-LOC118236355	LOC118236355	Tuberculosis	map05152	4.19335
gene-LOC118236355	LOC118236355	JAK-STAT signaling pathway	map04630	4.19335
gene-LOC118236355	LOC118236355	C-type lectin receptor signaling pathway	map04625	4.19335
gene-LOC118236355	LOC118236355	Cytokine-cytokine receptor interaction	map04060	4.19335
gene-LOC118236355	LOC118236355	Th1 and Th2 cell differentiation	map04658	4.19335
gene-LOC118236355	LOC118236355	Toll-like receptor signaling pathway	map04620	4.19335
gene-june	june	IL-17 signaling pathway	map04657	2.9721
gene-june	june	TNF signaling pathway	map04668	2.9721
gene-june	june	NOD-like receptor signaling pathway	map04621	2.9721
gene-june	june	C-type lectin receptor signaling pathway	map04625	2.9721
gene-june	june	Salmonella infection	map05132	2.9721
gene-june	june	Shigellosis	map05131	2.9721
gene-june	june	Pathogenic Escherichia coli infection	map05130	2.9721
gene-june	june	Apoptosis	map04210	2.9721
gene-june	june	Th1 and Th2 cell differentiation	map04658	2.9721
gene-june	june	Toll-like receptor signaling pathway	map04620	2.9721
gene-LOC118220209	LOC118220209	Tuberculosis	map05152	-1.04668
gene-LOC118220209	LOC118220209	Phagosome	map04145	-1.04668
gene-il10	il10	Tuberculosis	map05152	3.46567
gene-il10	il10	JAK-STAT signaling pathway	map04630	3.46567
gene-il10	il10	C-type lectin receptor signaling pathway	map04625	3.46567
gene-il10	il10	Cytokine-cytokine receptor interaction	map04060	3.46567
gene-LOC118227146	LOC118227146	IL-17 signaling pathway	map04657	2.98981
gene-LOC118227146	LOC118227146	NOD-like receptor signaling pathway	map04621	2.98981
gene-LOC118227146	LOC118227146	Cytokine-cytokine receptor interaction	map04060	2.98981
gene-LOC118227146	LOC118227146	Salmonella infection	map05132	2.98981
gene-LOC118227146	LOC118227146	Shigellosis	map05131	2.98981
gene-LOC118227146	LOC118227146	Pathogenic Escherichia coli infection	map05130	2.98981
gene-LOC118227146	LOC118227146	Toll-like receptor signaling pathway	map04620	2.98981
gene-LOC118220518	LOC118220518	Tuberculosis	map05152	-3.37029
gene-LOC118220518	LOC118220518	Phagosome	map04145	-3.37029
gene-LOC118220518	LOC118220518	Pathogenic Escherichia coli infection	map05130	-3.37029
gene-c3b.1	c3b.1	Tuberculosis	map05152	-2.61445
gene-c3b.1	c3b.1	Phagosome	map04145	-2.61445
gene-c3b.1	c3b.1	Shigellosis	map05131	-2.61445
gene-LOC118220480	LOC118220480	Tuberculosis	map05152	3.36013
gene-LOC118220480	LOC118220480	Phagosome	map04145	3.36013
gene-LOC118220480	LOC118220480	Pathogenic Escherichia coli infection	map05130	3.36013
gene-LOC118237077	LOC118237077	IL-17 signaling pathway	map04657	1.78883
gene-LOC118237077	LOC118237077	TNF signaling pathway	map04668	1.78883
gene-LOC118237077	LOC118237077	NOD-like receptor signaling pathway	map04621	1.78883
gene-LOC118237077	LOC118237077	C-type lectin receptor signaling pathway	map04625	1.78883
gene-LOC118237077	LOC118237077	Salmonella infection	map05132	1.78883
gene-LOC118237077	LOC118237077	Shigellosis	map05131	1.78883
gene-LOC118237077	LOC118237077	Pathogenic Escherichia coli infection	map05130	1.78883
gene-LOC118237077	LOC118237077	Apoptosis	map04210	1.78883
gene-LOC118237077	LOC118237077	Th1 and Th2 cell differentiation	map04658	1.78883
gene-LOC118237077	LOC118237077	Toll-like receptor signaling pathway	map04620	1.78883
gene-LOC118220489	LOC118220489	Tuberculosis	map05152	1.80736
gene-LOC118220489	LOC118220489	Phagosome	map04145	1.80736
gene-LOC118220489	LOC118220489	Pathogenic Escherichia coli infection	map05130	1.80736
gene-LOC118220465	LOC118220465	Tuberculosis	map05152	-7.62506
gene-LOC118220465	LOC118220465	Phagosome	map04145	-7.62506
gene-LOC118220465	LOC118220465	Pathogenic Escherichia coli infection	map05130	-7.62506
gene-LOC118207923	LOC118207923	Tuberculosis	map05152	3.65822
gene-LOC118207923	LOC118207923	JAK-STAT signaling pathway	map04630	3.65822
gene-LOC118207923	LOC118207923	C-type lectin receptor signaling pathway	map04625	3.65822
gene-LOC118207923	LOC118207923	Cytokine-cytokine receptor interaction	map04060	3.65822
gene-LOC118223964	LOC118223964	IL-17 signaling pathway	map04657	1.75507
gene-LOC118223964	LOC118223964	TNF signaling pathway	map04668	1.75507
gene-LOC118223964	LOC118223964	NOD-like receptor signaling pathway	map04621	1.75507
gene-LOC118223964	LOC118223964	Cytokine-cytokine receptor interaction	map04060	1.75507
gene-LOC118223964	LOC118223964	Salmonella infection	map05132	1.75507
gene-LOC118223964	LOC118223964	Shigellosis	map05131	1.75507
gene-LOC118223964	LOC118223964	Pathogenic Escherichia coli infection	map05130	1.75507
gene-LOC118223964	LOC118223964	Toll-like receptor signaling pathway	map04620	1.75507
gene-nfkbiab	nfkbiab	IL-17 signaling pathway	map04657	1.36372
gene-nfkbiab	nfkbiab	TNF signaling pathway	map04668	1.36372
gene-nfkbiab	nfkbiab	NOD-like receptor signaling pathway	map04621	1.36372
gene-nfkbiab	nfkbiab	C-type lectin receptor signaling pathway	map04625	1.36372
gene-nfkbiab	nfkbiab	Salmonella infection	map05132	1.36372
gene-nfkbiab	nfkbiab	Shigellosis	map05131	1.36372
gene-nfkbiab	nfkbiab	Pathogenic Escherichia coli infection	map05130	1.36372
gene-nfkbiab	nfkbiab	Apoptosis	map04210	1.36372
gene-nfkbiab	nfkbiab	Th1 and Th2 cell differentiation	map04658	1.36372
gene-nfkbiab	nfkbiab	Toll-like receptor signaling pathway	map04620	1.36372
gene-il12ba	il12ba	Tuberculosis	map05152	6.47253
gene-il12ba	il12ba	JAK-STAT signaling pathway	map04630	6.47253
gene-il12ba	il12ba	C-type lectin receptor signaling pathway	map04625	6.47253
gene-il12ba	il12ba	Cytokine-cytokine receptor interaction	map04060	6.47253
gene-il12ba	il12ba	Th1 and Th2 cell differentiation	map04658	6.47253
gene-il12ba	il12ba	Toll-like receptor signaling pathway	map04620	6.47253
gene-LOC118231090	LOC118231090	IL-17 signaling pathway	map04657	2.41397
gene-LOC118231090	LOC118231090	TNF signaling pathway	map04668	2.41397
gene-LOC118231090	LOC118231090	Tuberculosis	map05152	2.41397
gene-LOC118231090	LOC118231090	Salmonella infection	map05132	2.41397
gene-LOC118231090	LOC118231090	Pathogenic Escherichia coli infection	map05130	2.41397
gene-LOC118231090	LOC118231090	Apoptosis	map04210	2.41397
gene-LOC118221018	LOC118221018	TNF signaling pathway	map04668	1.38828
gene-LOC118221018	LOC118221018	Tuberculosis	map05152	1.38828
gene-LOC118221018	LOC118221018	JAK-STAT signaling pathway	map04630	1.38828
gene-LOC118221018	LOC118221018	Autophagy - animal	map04140	1.38828
gene-LOC118221018	LOC118221018	C-type lectin receptor signaling pathway	map04625	1.38828
gene-LOC118221018	LOC118221018	Salmonella infection	map05132	1.38828
gene-LOC118221018	LOC118221018	Shigellosis	map05131	1.38828
gene-LOC118221018	LOC118221018	Apoptosis	map04210	1.38828
gene-LOC118221018	LOC118221018	Toll-like receptor signaling pathway	map04620	1.38828
gene-tnfb	tnfb	IL-17 signaling pathway	map04657	2.84008
gene-tnfb	tnfb	TNF signaling pathway	map04668	2.84008
gene-tnfb	tnfb	Tuberculosis	map05152	2.84008
gene-tnfb	tnfb	NOD-like receptor signaling pathway	map04621	2.84008
gene-tnfb	tnfb	C-type lectin receptor signaling pathway	map04625	2.84008
gene-tnfb	tnfb	Cytokine-cytokine receptor interaction	map04060	2.84008
gene-tnfb	tnfb	Salmonella infection	map05132	2.84008
gene-tnfb	tnfb	Shigellosis	map05131	2.84008
gene-tnfb	tnfb	Pathogenic Escherichia coli infection	map05130	2.84008
gene-tnfb	tnfb	Apoptosis	map04210	2.84008
gene-tnfb	tnfb	Toll-like receptor signaling pathway	map04620	2.84008
gene-LOC118220523	LOC118220523	Tuberculosis	map05152	4.22945
gene-LOC118220523	LOC118220523	Phagosome	map04145	4.22945
gene-LOC118220523	LOC118220523	Pathogenic Escherichia coli infection	map05130	4.22945
gene-tnfa	tnfa	IL-17 signaling pathway	map04657	3.51408
gene-tnfa	tnfa	TNF signaling pathway	map04668	3.51408
gene-tnfa	tnfa	Tuberculosis	map05152	3.51408
gene-tnfa	tnfa	NOD-like receptor signaling pathway	map04621	3.51408
gene-tnfa	tnfa	C-type lectin receptor signaling pathway	map04625	3.51408
gene-tnfa	tnfa	Cytokine-cytokine receptor interaction	map04060	3.51408
gene-tnfa	tnfa	Salmonella infection	map05132	3.51408
gene-tnfa	tnfa	Shigellosis	map05131	3.51408
gene-tnfa	tnfa	Pathogenic Escherichia coli infection	map05130	3.51408
gene-tnfa	tnfa	Apoptosis	map04210	3.51408
gene-tnfa	tnfa	Toll-like receptor signaling pathway	map04620	3.51408
gene-LOC118229166	LOC118229166	IL-17 signaling pathway	map04657	1.78548
gene-LOC118229166	LOC118229166	TNF signaling pathway	map04668	1.78548
gene-LOC118229166	LOC118229166	Salmonella infection	map05132	1.78548
gene-LOC118229166	LOC118229166	Pathogenic Escherichia coli infection	map05130	1.78548
gene-LOC118229166	LOC118229166	Apoptosis	map04210	1.78548
gene-LOC118229166	LOC118229166	Th1 and Th2 cell differentiation	map04658	1.78548
gene-LOC118229166	LOC118229166	Toll-like receptor signaling pathway	map04620	1.78548
gene-LOC118207102	LOC118207102	IL-17 signaling pathway	map04657	3.31094
gene-LOC118207102	LOC118207102	TNF signaling pathway	map04668	3.31094
gene-LOC118207102	LOC118207102	Tuberculosis	map05152	3.31094
gene-LOC118207102	LOC118207102	NOD-like receptor signaling pathway	map04621	3.31094
gene-LOC118207102	LOC118207102	C-type lectin receptor signaling pathway	map04625	3.31094
gene-LOC118207102	LOC118207102	Cytokine-cytokine receptor interaction	map04060	3.31094
gene-LOC118207102	LOC118207102	Salmonella infection	map05132	3.31094
gene-LOC118207102	LOC118207102	Shigellosis	map05131	3.31094
gene-LOC118207102	LOC118207102	Pathogenic Escherichia coli infection	map05130	3.31094
gene-LOC118207102	LOC118207102	Toll-like receptor signaling pathway	map04620	3.31094
gene-csf3a	csf3a	IL-17 signaling pathway	map04657	4.48399
gene-csf3a	csf3a	JAK-STAT signaling pathway	map04630	4.48399
gene-csf3a	csf3a	Cytokine-cytokine receptor interaction	map04060	4.48399
gene-LOC118214134	LOC118214134	JAK-STAT signaling pathway	map04630	1.91252
gene-LOC118214134	LOC118214134	NOD-like receptor signaling pathway	map04621	1.91252
gene-LOC118214134	LOC118214134	Cytokine-cytokine receptor interaction	map04060	1.91252
gene-LOC118214134	LOC118214134	Toll-like receptor signaling pathway	map04620	1.91252

## Sheet: Tab.3 12 upregulated key DEGs
Gene_id	Gene name	Gene description	FC(Vh_36/Vv_36)	Log2FC(Vh_36/Vv_36)	Pvalue	Padjust	Significant	Regulate	Vh_36_1	Vh_36_2	Vh_36_3	Vv_36_1	Vv_36_2	Vv_36_3	Vh_36	Vv_36
gene-LOC118207102	LOC118207102	interleukin-1 beta-like, transcript variant X2	9.926	3.3112	9.77792e-12	4.95185e-10	yes	up	607.83	1103.1	2256.15	72.65	75.97	113.98	1322.36	87.5333
gene-LOC118221018	LOC118221018	RAC-gamma serine/threonine-protein kinase-like	2.611	1.38468	0.00371764	0.0206574	yes	up	0.36	0.23	0.34	0.06	0.08	0.08	0.31	0.0733333
gene-LOC118223964	LOC118223964	C-X-C motif chemokine 10-like	3.372	1.75379	1.61935e-06	2.90273e-05	yes	up	530.44	991.73	1112.34	133.34	129.19	231.97	878.17	164.833
gene-LOC118227146	LOC118227146	permeability factor 2-like	7.945	2.9901	7.83226e-10	2.98212e-08	yes	up	591.08	708.79	1910.97	77.98	80.84	105.29	1070.28	88.0367
gene-LOC118228785	LOC118228785	NF-kappa-B inhibitor alpha-like	2.052	1.03676	0.000450942	0.0036582	yes	up	637.01	388.51	717.13	160.67	177.58	198	580.883	178.75
gene-LOC118229166	LOC118229166	proto-oncogene c-Fos-like	3.439	1.78198	2.29592e-05	0.000293892	yes	up	12.8	35.78	24.06	4.16	4.96	4.08	24.2133	4.4
gene-LOC118234251	LOC118234251	interleukin-6-like	10.683	3.41725	0.00127367	0.00860869	yes	up	93.94	507.46	1529.31	29.42	32.73	76.23	710.237	46.1267
gene-LOC118237077	LOC118237077	transcription factor AP-1-like, transcript variant X1	3.452	1.78727	4.84167e-07	9.95285e-06	yes	up	10.4	13.59	20.78	2.22	2.81	3.43	14.9233	2.82
gene-june	june	JunE proto-oncogene, AP-1 transcription factor subunit	7.845	2.97177	1.21106e-08	3.64627e-07	yes	up	9.56	13.01	31.74	1.63	1.52	1.31	18.1033	1.48667
gene-nfkbiab	nfkbiab	nuclear factor of kappa light polypeptide gene enhancer in B-cells inhibitor, alpha b	2.569	1.36138	1.84836e-07	4.29945e-06	yes	up	317.93	438.86	480.28	90.38	93	123.33	412.357	102.237
gene-tnfa	tnfa	tumor necrosis factor a (TNF superfamily, member 2)	11.422	3.51376	3.79004e-11	1.77706e-09	yes	up	41.23	222.04	320.39	9.91	11.85	15.66	194.553	12.4733
gene-tnfb	tnfb	tumor necrosis factor b (TNF superfamily, member 2)	7.141	2.83615	0.00503844	0.0262293	yes	up	0.41	0.53	0.49	0.04	0.06	0.02	0.476667	0.04

## Sheet: Tab.4
Number	GO ID	Term Type	Description	Ratio_in_study	Ratio_in_pop	Rich factor	Pvalue	Padjust	Gene_ids	Gene_names
111	GO:0003723	MF	RNA binding	111/ 1180	891/ 22015	0.124579	1.99817e-06	0.00363009	gene-tra2b;gene-tra2a;gene-LOC118223935;gene-LOC118233972;gene-LOC118233278;gene-LOC118208862;gene-LOC118225264;gene-sf3b1;gene-rps18;gene-srsf4;gene-dus2;gene-LOC118235191;gene-dcun1d5;gene-LOC118233889;gene-LOC118211028;gene-LOC118206991;gene-zc3h11a;gene-exosc1;gene-sfswap;gene-tarbp2;gene-rpusd4;gene-eif4a1b;gene-LOC118216835;gene-syncrip;gene-eif3k;gene-LOC118207871;gene-rbpms2a;gene-mettl16…	tra2b;tra2a;LOC118223935;LOC118233972;LOC118233278;LOC118208862;LOC118225264;sf3b1;rps18;srsf4;dus2;LOC118235191;dcun1d5;LOC118233889;LOC118211028;LOC118206991;zc3h11a;exosc1;sfswap;tarbp2;rpusd4;eif4a1b;LOC118216835;syncrip;eif3k;LOC118207871;rbpms2a;mettl16;LOC118228305;rbm39a;eif4ba;elof1;larp1;pabpn1;LOC118223718;srsf10a;polr2g;tardbpl;ythdc1;srek1;sltm;LOC118225872;ncl;hnrnpa3;ifi35;u2af1;LO…
43	GO:0006396	BP	RNA processing	43/ 1180	392/ 22015	0.109694	1.15382e-05	0.00694479	gene-nat10;gene-pdcd11;gene-ccar2;gene-cmtr2;gene-mettl16;gene-hnrnpm;gene-trmt2a;gene-LOC118227577;gene-hnrnpk;gene-snapc3;gene-rbm39a;gene-LOC118208953;gene-LOC118219831;gene-znf638;gene-txnl4a;gene-LOC118215217;gene-srrm1;gene-LOC118225264;gene-rbm26;gene-LOC118225240;gene-qki2;gene-tsen15;gene-tardbpl;gene-LOC118235191;gene-wdr37;gene-kti12;gene-ints9;gene-LOC118211154;gene-ddx39b;gene-LOC118…	nat10;pdcd11;ccar2;cmtr2;mettl16;hnrnpm;trmt2a;LOC118227577;hnrnpk;snapc3;rbm39a;LOC118208953;LOC118219831;znf638;txnl4a;LOC118215217;srrm1;LOC118225264;rbm26;LOC118225240;qki2;tsen15;tardbpl;LOC118235191;wdr37;kti12;ints9;LOC118211154;ddx39b;LOC118225664;u2af1;gar1;LOC118217000;LOC118228879;exosc1;sfswap;LOC118207871;LOC118220345;tarbp2;LOC118229906;rps28;LOC118219010;ccnl1a
676	GO:0005488	MF	binding	676/ 1180	11144/ 22015	0.0606604	9.25039e-06	0.00694479	gene-arhgef12a;gene-LOC118214167;gene-nfkb2;gene-ap2m1b;gene-LOC118233972;gene-LOC118233875;gene-LOC118235568;gene-LOC118222913;gene-pias4b;gene-l3mbtl3;gene-ppip5k2;gene-traf2b;gene-LOC118216645;gene-rps18;gene-LOC118230575;gene-apbb2b;gene-lgals3a;gene-pdrg1;gene-LOC118212860;gene-LOC118229665;gene-LOC118223146;gene-LOC118212986;gene-phkg2;gene-exosc1;gene-pbx1b;gene-rpusd4;gene-tlx1;gene-susd1…	arhgef12a;LOC118214167;nfkb2;ap2m1b;LOC118233972;LOC118233875;LOC118235568;LOC118222913;pias4b;l3mbtl3;ppip5k2;traf2b;LOC118216645;rps18;LOC118230575;apbb2b;lgals3a;pdrg1;LOC118212860;LOC118229665;LOC118223146;LOC118212986;phkg2;exosc1;pbx1b;rpusd4;tlx1;susd1;rfc2;LOC118234061;LOC118230750;LOC118221731;LOC118220230;LOC118231574;LOC118216835;syncrip;eif3k;pex1;p2rx5;wdhd1;LOC118212601;LOC118231004…
413	GO:1901363	MF	heterocyclic compound binding	413/ 1180	6376/ 22015	0.0647742	1.11802e-05	0.00694479	gene-nfkb2;gene-LOC118233972;gene-LOC118235568;gene-ppip5k2;gene-rps18;gene-LOC118230575;gene-dyrk1aa;gene-LOC118229665;gene-LOC118223146;gene-LOC118212986;gene-phkg2;gene-exosc1;gene-pbx1b;gene-rpusd4;gene-tlx1;gene-rfc2;gene-top1;gene-cracr2ab;gene-LOC118216835;gene-syncrip;gene-eif3k;gene-pex1;gene-p2rx5;gene-wdhd1;gene-LOC118212601;gene-pdpk1b;gene-cbfb;gene-LOC118236388;gene-LOC118220190;gen…	nfkb2;LOC118233972;LOC118235568;ppip5k2;rps18;LOC118230575;dyrk1aa;LOC118229665;LOC118223146;LOC118212986;phkg2;exosc1;pbx1b;rpusd4;tlx1;rfc2;top1;cracr2ab;LOC118216835;syncrip;eif3k;pex1;p2rx5;wdhd1;LOC118212601;pdpk1b;cbfb;LOC118236388;LOC118220190;LOC118216518;zgc:194981;etv5a;LOC118208512;srsf10a;acad11;ythdc1;LOC118234476;LOC118223744;ncl;LOC118217331;nusap1;stat2;stat3;LOC118220992;LOC11822…
413	GO:0097159	MF	organic cyclic compound binding	413/ 1180	6392/ 22015	0.064612	1.13943e-05	0.00694479	gene-nfkb2;gene-LOC118233972;gene-LOC118235568;gene-ppip5k2;gene-rps18;gene-LOC118230575;gene-dyrk1aa;gene-LOC118229665;gene-LOC118223146;gene-LOC118212986;gene-phkg2;gene-exosc1;gene-pbx1b;gene-rpusd4;gene-tlx1;gene-rfc2;gene-top1;gene-cracr2ab;gene-LOC118216835;gene-syncrip;gene-eif3k;gene-pex1;gene-p2rx5;gene-wdhd1;gene-LOC118212601;gene-pdpk1b;gene-cbfb;gene-LOC118236388;gene-LOC118220190;gen…	nfkb2;LOC118233972;LOC118235568;ppip5k2;rps18;LOC118230575;dyrk1aa;LOC118229665;LOC118223146;LOC118212986;phkg2;exosc1;pbx1b;rpusd4;tlx1;rfc2;top1;cracr2ab;LOC118216835;syncrip;eif3k;pex1;p2rx5;wdhd1;LOC118212601;pdpk1b;cbfb;LOC118236388;LOC118220190;LOC118216518;zgc:194981;etv5a;LOC118208512;srsf10a;acad11;ythdc1;LOC118234476;LOC118223744;ncl;LOC118217331;nusap1;stat2;stat3;LOC118220992;LOC11822…
138	GO:0032559	MF	adenyl ribonucleotide binding	138/ 1180	1796/ 22015	0.0768374	1.88451e-05	0.0100065	gene-p2rx4a;gene-LOC118206618;gene-map2k5;gene-LOC118212588;gene-LOC118216807;gene-LOC118235683;gene-LOC118235568;gene-kars1;gene-acaca;gene-rtel1;gene-ppip5k2;gene-mapk1;gene-kif20bb;gene-sf3b1;gene-LOC118225301;gene-dyrk1aa;gene-LOC118229665;gene-LOC118217213;gene-ddx24;gene-LOC118213512;gene-LOC118212986;gene-phkg2;gene-nek7;gene-ripk2;gene-eif4a1b;gene-rfc2;gene-mat2ab;gene-pex1;gene-clk2a;ge…	p2rx4a;LOC118206618;map2k5;LOC118212588;LOC118216807;LOC118235683;LOC118235568;kars1;acaca;rtel1;ppip5k2;mapk1;kif20bb;sf3b1;LOC118225301;dyrk1aa;LOC118229665;LOC118217213;ddx24;LOC118213512;LOC118212986;phkg2;nek7;ripk2;eif4a1b;rfc2;mat2ab;pex1;clk2a;p2rx5;p2rx1;nod2;LOC118218279;pdpk1b;scyl1;grk6;LOC118220190;LOC118216518;LOC118208512;hars;mgat1b;zgc:172302;ddx5;nek1;LOC118220207;LOC118234127;t…
138	GO:0030554	MF	adenyl nucleotide binding	138/ 1180	1800/ 22015	0.0766667	1.90195e-05	0.0100065	gene-p2rx4a;gene-LOC118206618;gene-map2k5;gene-LOC118212588;gene-LOC118216807;gene-LOC118235683;gene-LOC118235568;gene-kars1;gene-acaca;gene-rtel1;gene-ppip5k2;gene-mapk1;gene-kif20bb;gene-sf3b1;gene-LOC118225301;gene-dyrk1aa;gene-LOC118229665;gene-LOC118217213;gene-ddx24;gene-LOC118213512;gene-LOC118212986;gene-phkg2;gene-nek7;gene-ripk2;gene-eif4a1b;gene-rfc2;gene-mat2ab;gene-pex1;gene-clk2a;ge…	p2rx4a;LOC118206618;map2k5;LOC118212588;LOC118216807;LOC118235683;LOC118235568;kars1;acaca;rtel1;ppip5k2;mapk1;kif20bb;sf3b1;LOC118225301;dyrk1aa;LOC118229665;LOC118217213;ddx24;LOC118213512;LOC118212986;phkg2;nek7;ripk2;eif4a1b;rfc2;mat2ab;pex1;clk2a;p2rx5;p2rx1;nod2;LOC118218279;pdpk1b;scyl1;grk6;LOC118220190;LOC118216518;LOC118208512;hars;mgat1b;zgc:172302;ddx5;nek1;LOC118220207;LOC118234127;t…
7	GO:0006826	BP	iron ion transport	7/ 1180	18/ 22015	0.388889	2.35666e-05	0.0117177	gene-slc25a37;gene-LOC118230761;gene-LOC118215390;gene-slc25a28;gene-LOC118216669;gene-tfr2;gene-flvcr1	slc25a37;LOC118230761;LOC118215390;slc25a28;LOC118216669;tfr2;flvcr1
134	GO:0005524	MF	ATP binding	134/ 1180	1766/ 22015	0.0758777	4.29135e-05	0.0188753	gene-p2rx4a;gene-LOC118206618;gene-map2k5;gene-LOC118212588;gene-LOC118216807;gene-LOC118235683;gene-LOC118235568;gene-kars1;gene-LOC118207399;gene-rtel1;gene-ppip5k2;gene-mapk1;gene-kif20bb;gene-sf3b1;gene-LOC118225301;gene-acaca;gene-dyrk1aa;gene-LOC118229665;gene-LOC118217213;gene-ddx24;gene-LOC118213512;gene-LOC118212986;gene-phkg2;gene-nek7;gene-ripk2;gene-eif4a1b;gene-rfc2;gene-mat2ab;gene-…	p2rx4a;LOC118206618;map2k5;LOC118212588;LOC118216807;LOC118235683;LOC118235568;kars1;LOC118207399;rtel1;ppip5k2;mapk1;kif20bb;sf3b1;LOC118225301;acaca;dyrk1aa;LOC118229665;LOC118217213;ddx24;LOC118213512;LOC118212986;phkg2;nek7;ripk2;eif4a1b;rfc2;mat2ab;pex1;clk2a;p2rx5;p2rx1;nod2;LOC118218279;pdpk1b;scyl1;grk6;LOC118220190;LOC118216518;LOC118208512;hars;mgat1b;ddx5;nek1;LOC118220207;LOC118234127…
41	GO:0005829	CC	cytosol	41/ 1180	395/ 22015	0.103797	6.02749e-05	0.024618	gene-LOC118232188;gene-LOC118227303;gene-LOC118228305;gene-cops4;gene-LOC118229712;gene-snrnp48;gene-arf6a;gene-zgc86598;gene-fbxl18;gene-rab41;gene-ncf2;gene-mtrr;gene-ppip5k2;gene-LOC118208953;gene-rps18;gene-wdr91;gene-LOC118236097;gene-sidkey-246g23.2;gene-hars;gene-LOC118214118;gene-cdaa;gene-LOC118229665;gene-dop1a;gene-zfyve16;gene-LOC118211093;gene-stat3;gene-LOC118219542;gene-rab14l;gene…	LOC118232188;LOC118227303;LOC118228305;cops4;LOC118229712;snrnp48;arf6a;zgc:86598;fbxl18;rab41;ncf2;mtrr;ppip5k2;LOC118208953;rps18;wdr91;LOC118236097;si:dkey-246g23.2;hars;LOC118214118;cdaa;LOC118229665;dop1a;zfyve16;LOC118211093;stat3;LOC118219542;rab14l;gmps;oaz2a;LOC118214251;il1b;tbc1d23;ripk2;suclg1;gckr;LOC118231987;LOC118227055;LOC118221731;vps29;mat2ab
204	GO:0043168	MF	anion binding	204/ 1180	2940/ 22015	0.0693878	8.7417e-05	0.0333234	gene-vcanb;gene-gtpbp8;gene-LOC118206618;gene-map2k5;gene-LOC118212589;gene-LOC118212588;gene-LOC118216807;gene-gckr;gene-LOC118235683;gene-LOC118235568;gene-LOC118208186;gene-LOC118208664;gene-LOC118233278;gene-acaca;gene-rtel1;gene-ppip5k2;gene-mapk1;gene-alas2;gene-kif20bb;gene-sf3b1;gene-LOC118225301;gene-anxa4;gene-dus2;gene-sh3pxd2aa;gene-dyrk1aa;gene-LOC118229665;gene-LOC118217213;gene-LOC…	vcanb;gtpbp8;LOC118206618;map2k5;LOC118212589;LOC118212588;LOC118216807;gckr;LOC118235683;LOC118235568;LOC118208186;LOC118208664;LOC118233278;acaca;rtel1;ppip5k2;mapk1;alas2;kif20bb;sf3b1;LOC118225301;anxa4;dus2;sh3pxd2aa;dyrk1aa;LOC118229665;LOC118217213;LOC118237088;zfyve16;ddx24;LOC118213512;LOC118212986;phkg2;LOC118221776;nek7;ripk2;plod1a;rfc2;LOC118229598;cracr2ab;hspa8;mat2ab;pex1;clk2a;p2…
8	GO:0048024	BP	regulation of mRNA splicing, via spliceosome	8/ 1180	30/ 22015	0.266667	0.000135089	0.0498349	gene-tra2a;gene-srsf10a;gene-mettl16;gene-LOC118211154;gene-LOC118219831;gene-LOC118229202;gene-tardbpl;gene-srek1	tra2a;srsf10a;mettl16;LOC118211154;LOC118219831;LOC118229202;tardbpl;srek1
38	GO:0070647	BP	protein modification by small protein conjugation or removal	38/ 1180	369/ 22015	0.102981	0.000149686	0.0501938	gene-rnf20;gene-shprh;gene-usp25;gene-LOC118216596;gene-fbxw5;gene-usp42;gene-mgrn1a;gene-usp40;gene-LOC118235681;gene-uspl1;gene-LOC118215815;gene-fbxl18;gene-shrprbck1r;gene-vcpip1;gene-traf2b;gene-LOC118218822;gene-klhl7;gene-LOC118218821;gene-usp7;gene-rad18;gene-LOC118219261;gene-usp1;gene-LOC118222154;gene-LOC118222405;gene-LOC118227581;gene-usp32;gene-usp14;gene-rnf144aa;gene-dcun1d5;gene-…	rnf20;shprh;usp25;LOC118216596;fbxw5;usp42;mgrn1a;usp40;LOC118235681;uspl1;LOC118215815;fbxl18;shrprbck1r;vcpip1;traf2b;LOC118218822;klhl7;LOC118218821;usp7;rad18;LOC118219261;usp1;LOC118222154;LOC118222405;LOC118227581;usp32;usp14;rnf144aa;dcun1d5;rnf181;dtx4a;klhl15;traf1;LOC118220328;ubc;LOC118211529;LOC118226762;otud5a
3	GO:0006478	BP	peptidyl-tyrosine sulfation	3/ 1180	3/ 22015	1	0.000153619	0.0501938	gene-LOC118234826;gene-tpst1;gene-tpst2	LOC118234826;tpst1;tpst2
3	GO:0006477	BP	protein sulfation	3/ 1180	3/ 22015	1	0.000153619	0.0501938	gene-LOC118234826;gene-tpst1;gene-tpst2	LOC118234826;tpst1;tpst2
3	GO:0008476	MF	protein-tyrosine sulfotransferase activity	3/ 1180	3/ 22015	1	0.000153619	0.0501938	gene-LOC118234826;gene-tpst1;gene-tpst2	LOC118234826;tpst1;tpst2
64	GO:0016070	BP	RNA metabolic process	64/ 1180	740/ 22015	0.0864865	0.000168448	0.0535103	gene-nat10;gene-kars1;gene-ccar2;gene-cmtr2;gene-LOC118215217;gene-hnrnpm;gene-trmt2a;gene-LOC118227577;gene-tfe3a;gene-hnrnpk;gene-LOC118229906;gene-rbm39a;gene-LOC118208953;gene-LOC118220190;gene-pdcd11;gene-polr2g;gene-taf7;gene-znf638;gene-polr2ea;gene-hars;gene-fech;gene-txnl4a;gene-mgat1b;gene-LOC118211154;gene-mettl16;gene-srrm1;gene-LOC118225264;gene-rbm26;gene-LOC118225240;gene-qki2;gene…	nat10;kars1;ccar2;cmtr2;LOC118215217;hnrnpm;trmt2a;LOC118227577;tfe3a;hnrnpk;LOC118229906;rbm39a;LOC118208953;LOC118220190;pdcd11;polr2g;taf7;znf638;polr2ea;hars;fech;txnl4a;mgat1b;LOC118211154;mettl16;srrm1;LOC118225264;rbm26;LOC118225240;qki2;snapc3;LOC118227792;tsen15;tardbpl;cars2;LOC118235191;wdr37;upf3b;kti12;elof1;ints9;u2af1;ddx39b;LOC118225664;LOC118220891;LOC118207871;LOC118228879;gar1;…
27	GO:0016567	BP	protein ubiquitination	27/ 1180	236/ 22015	0.114407	0.000203515	0.057977	gene-rnf20;gene-shprh;gene-ubc;gene-fbxw5;gene-mgrn1a;gene-LOC118235681;gene-LOC118215815;gene-fbxl18;gene-shrprbck1r;gene-vcpip1;gene-traf2b;gene-klhl7;gene-LOC118218821;gene-LOC118218822;gene-rad18;gene-LOC118222154;gene-LOC118222405;gene-LOC118227581;gene-rnf144aa;gene-rnf181;gene-dtx4a;gene-klhl15;gene-traf1;gene-LOC118220328;gene-LOC118216596;gene-LOC118211529;gene-LOC118226762	rnf20;shprh;ubc;fbxw5;mgrn1a;LOC118235681;LOC118215815;fbxl18;shrprbck1r;vcpip1;traf2b;klhl7;LOC118218821;LOC118218822;rad18;LOC118222154;LOC118222405;LOC118227581;rnf144aa;rnf181;dtx4a;klhl15;traf1;LOC118220328;LOC118216596;LOC118211529;LOC118226762
177	GO:0097367	MF	carbohydrate derivative binding	177/ 1180	2537/ 22015	0.0697674	0.000207858	0.057977	gene-vcanb;gene-gtpbp8;gene-LOC118206618;gene-map2k5;gene-LOC118212588;gene-LOC118216807;gene-LOC118235683;gene-LOC118235568;gene-kars1;gene-LOC118208664;gene-LOC118233278;gene-acaca;gene-rtel1;gene-ppip5k2;gene-mapk1;gene-kif20bb;gene-sf3b1;gene-LOC118225301;gene-dyrk1aa;gene-LOC118234272;gene-LOC118217213;gene-ddx24;gene-LOC118213512;gene-LOC118212986;gene-phkg2;gene-nek7;gene-ripk2;gene-gckr;g…	vcanb;gtpbp8;LOC118206618;map2k5;LOC118212588;LOC118216807;LOC118235683;LOC118235568;kars1;LOC118208664;LOC118233278;acaca;rtel1;ppip5k2;mapk1;kif20bb;sf3b1;LOC118225301;dyrk1aa;LOC118234272;LOC118217213;ddx24;LOC118213512;LOC118212986;phkg2;nek7;ripk2;gckr;rfc2;cracr2ab;hspa8;mat2ab;pex1;clk2a;p2rx5;LOC118212601;LOC118213932;nod2;LOC118218279;pdpk1b;scyl1;grk6;LOC118220190;ehd3;LOC118216518;LOC1…
4	GO:0008199	MF	ferric iron binding	4/ 1180	7/ 22015	0.571429	0.000252245	0.0686827	gene-fxn;gene-LOC118221731;gene-LOC118215390;gene-LOC118216669	fxn;LOC118221731;LOC118215390;LOC118216669
28	GO:0032446	BP	protein modification by small protein conjugation	28/ 1180	252/ 22015	0.111111	0.000319761	0.0831089	gene-rnf20;gene-shprh;gene-ubc;gene-fbxw5;gene-mgrn1a;gene-LOC118235681;gene-LOC118215815;gene-fbxl18;gene-shrprbck1r;gene-vcpip1;gene-traf2b;gene-klhl7;gene-LOC118218821;gene-LOC118218822;gene-rad18;gene-LOC118222154;gene-LOC118222405;gene-LOC118227581;gene-rnf144aa;gene-dcun1d5;gene-rnf181;gene-dtx4a;gene-klhl15;gene-traf1;gene-LOC118220328;gene-LOC118216596;gene-LOC118211529;gene-LOC118226762	rnf20;shprh;ubc;fbxw5;mgrn1a;LOC118235681;LOC118215815;fbxl18;shrprbck1r;vcpip1;traf2b;klhl7;LOC118218821;LOC118218822;rad18;LOC118222154;LOC118222405;LOC118227581;rnf144aa;dcun1d5;rnf181;dtx4a;klhl15;traf1;LOC118220328;LOC118216596;LOC118211529;LOC118226762
16	GO:0008380	BP	RNA splicing	16/ 1180	113/ 22015	0.141593	0.000343678	0.0854412	gene-ddx39b;gene-LOC118217000;gene-txnl4a;gene-ccar2;gene-LOC118211154;gene-hnrnpm;gene-tsen15;gene-snapc3;gene-LOC118208953;gene-LOC118225240;gene-qki2;gene-u2af1;gene-LOC118219831;gene-tardbpl;gene-znf638;gene-LOC118228879	ddx39b;LOC118217000;txnl4a;ccar2;LOC118211154;hnrnpm;tsen15;snapc3;LOC118208953;LOC118225240;qki2;u2af1;LOC118219831;tardbpl;znf638;LOC118228879
261	GO:0043229	CC	intracellular organelle	261/ 1180	3984/ 22015	0.065512	0.000343067	0.0854412	gene-LOC118218064;gene-foxn3;gene-tra2a;gene-LOC118232964;gene-LOC118225093;gene-slc25a37;gene-LOC118233769;gene-zfyve16;gene-LOC118212588;gene-LOC118212872;gene-rps28;gene-mgrn1a;gene-pkib;gene-mtf1;gene-rxrga;gene-mrps24;gene-gckr;gene-polr2g;gene-ncaph2;gene-LOC118236292;gene-kptn;gene-LOC118213512;gene-rtel1;gene-atxn7l1;gene-l3mbtl3;gene-LOC118223922;gene-mapk1;gene-alas2;gene-st6galnac4;gen…	LOC118218064;foxn3;tra2a;LOC118232964;LOC118225093;slc25a37;LOC118233769;zfyve16;LOC118212588;LOC118212872;rps28;mgrn1a;pkib;mtf1;rxrga;mrps24;gckr;polr2g;ncaph2;LOC118236292;kptn;LOC118213512;rtel1;atxn7l1;l3mbtl3;LOC118223922;mapk1;alas2;st6galnac4;stat5a;kif20bb;psma5;rhno1;rps18;spop;LOC118233172;LOC118219261;LOC118215460;syne3;LOC118227577;sec16a;dyrk1aa;hars;LOC118212860;nfyc;LOC118208250;L…
250	GO:0003676	MF	nucleic acid binding	250/ 1180	3803/ 22015	0.0657376	0.000362017	0.0880025	gene-LOC118218064;gene-tra2b;gene-tra2a;gene-nfkb2;gene-LOC118225093;gene-LOC118233769;gene-LOC118217642;gene-nfyc;gene-LOC118233972;gene-tmem63ba;gene-mtf1;gene-rxrga;gene-hivep2a;gene-pdcd11;gene-LOC118223935;gene-LOC118236292;gene-LOC118233278;gene-rtel1;gene-LOC118215174;gene-fosl2;gene-LOC118214238;gene-LOC118208862;gene-LOC118225264;gene-stat5a;gene-LOC118206397;gene-sf3b1;gene-LOC118234938…	LOC118218064;tra2b;tra2a;nfkb2;LOC118225093;LOC118233769;LOC118217642;nfyc;LOC118233972;tmem63ba;mtf1;rxrga;hivep2a;pdcd11;LOC118223935;LOC118236292;LOC118233278;rtel1;LOC118215174;fosl2;LOC118214238;LOC118208862;LOC118225264;stat5a;LOC118206397;sf3b1;LOC118234938;LOC118230575;LOC118233172;ikzf2;LOC118220328;dus2;LOC118220135;LOC118235191;LOC118207871;dcun1d5;LOC118233889;LOC118207290;ddx24;LOC11…
170	GO:0032553	MF	ribonucleotide binding	170/ 1180	2453/ 22015	0.0693029	0.000421695	0.0964501	gene-gtpbp8;gene-LOC118206618;gene-map2k5;gene-LOC118212588;gene-LOC118216807;gene-LOC118235683;gene-LOC118235568;gene-kars1;gene-LOC118208664;gene-LOC118233278;gene-acaca;gene-rtel1;gene-ppip5k2;gene-mapk1;gene-kif20bb;gene-sf3b1;gene-LOC118225301;gene-dyrk1aa;gene-LOC118234272;gene-LOC118217213;gene-ddx24;gene-LOC118213512;gene-LOC118212986;gene-phkg2;gene-nek7;gene-ripk2;gene-eif4a1b;gene-rfc2…	gtpbp8;LOC118206618;map2k5;LOC118212588;LOC118216807;LOC118235683;LOC118235568;kars1;LOC118208664;LOC118233278;acaca;rtel1;ppip5k2;mapk1;kif20bb;sf3b1;LOC118225301;dyrk1aa;LOC118234272;LOC118217213;ddx24;LOC118213512;LOC118212986;phkg2;nek7;ripk2;eif4a1b;rfc2;cracr2ab;hspa8;mat2ab;pex1;clk2a;p2rx5;LOC118212601;nod2;LOC118218279;pdpk1b;scyl1;grk6;LOC118220190;ehd3;LOC118216518;LOC118234352;LOC1182…
3	GO:0006013	BP	mannose metabolic process	3/ 1180	4/ 22015	0.75	0.000589833	0.128542	gene-man2a2;gene-man2c1;gene-man2b2	man2a2;man2c1;man2b2
10	GO:1903311	BP	regulation of mRNA metabolic process	10/ 1180	55/ 22015	0.181818	0.000606965	0.128542	gene-tra2a;gene-LOC118220891;gene-srsf10a;gene-mettl16;gene-polr2g;gene-LOC118211154;gene-LOC118219831;gene-LOC118229202;gene-tardbpl;gene-srek1	tra2a;LOC118220891;srsf10a;mettl16;polr2g;LOC118211154;LOC118219831;LOC118229202;tardbpl;srek1
8	GO:0050684	BP	regulation of mRNA processing	8/ 1180	37/ 22015	0.216216	0.000638164	0.132692	gene-tra2a;gene-srsf10a;gene-mettl16;gene-LOC118211154;gene-LOC118219831;gene-LOC118229202;gene-tardbpl;gene-srek1	tra2a;srsf10a;mettl16;LOC118211154;LOC118219831;LOC118229202;tardbpl;srek1
6	GO:0006778	BP	porphyrin-containing compound metabolic process	6/ 1180	22/ 22015	0.272727	0.000831503	0.153538	gene-fech;gene-LOC118233588;gene-blvra;gene-alas2;gene-uros;gene-flvcr1	fech;LOC118233588;blvra;alas2;uros;flvcr1
5	GO:0042168	BP	heme metabolic process	5/ 1180	15/ 22015	0.333333	0.000838406	0.153538	gene-fech;gene-LOC118233588;gene-blvra;gene-alas2;gene-flvcr1	fech;LOC118233588;blvra;alas2;flvcr1
167	GO:0032555	MF	purine ribonucleotide binding	167/ 1180	2440/ 22015	0.0684426	0.000831949	0.153538	gene-gtpbp8;gene-LOC118206618;gene-map2k5;gene-LOC118212588;gene-LOC118216807;gene-LOC118235683;gene-LOC118235568;gene-kars1;gene-LOC118208664;gene-LOC118233278;gene-acaca;gene-rtel1;gene-ppip5k2;gene-mapk1;gene-kif20bb;gene-sf3b1;gene-LOC118225301;gene-dyrk1aa;gene-LOC118234272;gene-LOC118217213;gene-ddx24;gene-LOC118213512;gene-LOC118212986;gene-phkg2;gene-nek7;gene-ripk2;gene-eif4a1b;gene-rfc2…	gtpbp8;LOC118206618;map2k5;LOC118212588;LOC118216807;LOC118235683;LOC118235568;kars1;LOC118208664;LOC118233278;acaca;rtel1;ppip5k2;mapk1;kif20bb;sf3b1;LOC118225301;dyrk1aa;LOC118234272;LOC118217213;ddx24;LOC118213512;LOC118212986;phkg2;nek7;ripk2;eif4a1b;rfc2;cracr2ab;hspa8;mat2ab;pex1;clk2a;p2rx5;LOC118212601;nod2;LOC118218279;pdpk1b;scyl1;grk6;LOC118220190;ehd3;LOC118216518;LOC118208512;arf6a;h…
167	GO:0017076	MF	purine nucleotide binding	167/ 1180	2444/ 22015	0.0683306	0.00084583	0.153538	gene-gtpbp8;gene-LOC118206618;gene-map2k5;gene-LOC118212588;gene-LOC118216807;gene-LOC118235683;gene-LOC118235568;gene-kars1;gene-LOC118208664;gene-LOC118233278;gene-acaca;gene-rtel1;gene-ppip5k2;gene-mapk1;gene-kif20bb;gene-sf3b1;gene-LOC118225301;gene-dyrk1aa;gene-LOC118234272;gene-LOC118217213;gene-ddx24;gene-LOC118213512;gene-LOC118212986;gene-phkg2;gene-nek7;gene-ripk2;gene-eif4a1b;gene-rfc2…	gtpbp8;LOC118206618;map2k5;LOC118212588;LOC118216807;LOC118235683;LOC118235568;kars1;LOC118208664;LOC118233278;acaca;rtel1;ppip5k2;mapk1;kif20bb;sf3b1;LOC118225301;dyrk1aa;LOC118234272;LOC118217213;ddx24;LOC118213512;LOC118212986;phkg2;nek7;ripk2;eif4a1b;rfc2;cracr2ab;hspa8;mat2ab;pex1;clk2a;p2rx5;LOC118212601;nod2;LOC118218279;pdpk1b;scyl1;grk6;LOC118220190;ehd3;LOC118216518;LOC118208512;arf6a;h…
9	GO:0016482	BP	cytosolic transport	9/ 1180	48/ 22015	0.1875	0.000894592	0.159852	gene-LOC118236097;gene-sidkey-246g23.2;gene-LOC118214251;gene-rab41;gene-tbc1d23;gene-vps29;gene-wdr91;gene-rab14l;gene-dop1a	LOC118236097;si:dkey-246g23.2;LOC118214251;rab41;tbc1d23;vps29;wdr91;rab14l;dop1a
52	GO:0046907	BP	intracellular transport	52/ 1180	608/ 22015	0.0855263	0.000933853	0.164301	gene-LOC118207406;gene-LOC118230800;gene-tbc1d23;gene-ap2m1b;gene-mon1ba;gene-LOC118218279;gene-tbc1d5;gene-mgrn1a;gene-vps29;gene-LOC118234988;gene-LOC118225611;gene-ehd3;gene-vps41;gene-tbc1d9;gene-arf6a;gene-timm21;gene-ap3m2;gene-rab41;gene-LOC118232630;gene-LOC118208953;gene-ergic3;gene-ccdc88b;gene-LOC118216645;gene-stam2;gene-LOC118212403;gene-zc3h11a;gene-vps37ba;gene-wdr91;gene-LOC118220…	LOC118207406;LOC118230800;tbc1d23;ap2m1b;mon1ba;LOC118218279;tbc1d5;mgrn1a;vps29;LOC118234988;LOC118225611;ehd3;vps41;tbc1d9;arf6a;timm21;ap3m2;rab41;LOC118232630;LOC118208953;ergic3;ccdc88b;LOC118216645;stam2;LOC118212403;zc3h11a;vps37ba;wdr91;LOC118220839;LOC118236097;sec31a;si:dkey-246g23.2;LOC118227303;kif13a;LOC118221293;dop1a;cep131;vps36;rab14l;LOC118210981;LOC118234127;ap1b1;LOC118214251;…
13	GO:0016197	BP	endosomal transport	13/ 1180	90/ 22015	0.144444	0.000991898	0.171869	gene-arf6a;gene-LOC118236097;gene-sidkey-246g23.2;gene-LOC118214251;gene-rab41;gene-tbc1d23;gene-LOC118227303;gene-LOC118210981;gene-vps29;gene-vps36;gene-ehd3;gene-vps37ba;gene-rab14l	arf6a;LOC118236097;si:dkey-246g23.2;LOC118214251;rab41;tbc1d23;LOC118227303;LOC118210981;vps29;vps36;ehd3;vps37ba;rab14l
46	GO:0019899	MF	enzyme binding	46/ 1180	529/ 22015	0.0869565	0.00119468	0.203916	gene-arhgef12a;gene-LOC118214167;gene-ccar2;gene-LOC118220616;gene-LOC118207782;gene-LOC118212589;gene-mcf2la;gene-LOC118221381;gene-LOC118218784;gene-rgl2;gene-elof1;gene-spop;gene-tbc1d9;gene-LOC118213148;gene-arf6a;gene-sidkey-76b14.2;gene-ncf2;gene-LOC118234899;gene-derl3;gene-LOC118232630;gene-LOC118224367;gene-LOC118232203;gene-LOC118235482;gene-LOC118212403;gene-LOC118222405;gene-LOC118234…	arhgef12a;LOC118214167;ccar2;LOC118220616;LOC118207782;LOC118212589;mcf2la;LOC118221381;LOC118218784;rgl2;elof1;spop;tbc1d9;LOC118213148;arf6a;si:dkey-76b14.2;ncf2;LOC118234899;derl3;LOC118232630;LOC118224367;LOC118232203;LOC118235482;LOC118212403;LOC118222405;LOC118234397;ppp1r12a;LOC118223163;rnf144aa;dcun1d5;LOC118218693;fgd4a;daam2;si:dkey-17m8.1;stat2;traf1;LOC118227581;tbc1d5;ccny;LOC118220…
9	GO:0031331	BP	positive regulation of cellular catabolic process	9/ 1180	50/ 22015	0.18	0.00121414	0.20419	gene-LOC118227581;gene-LOC118216807;gene-mettl16;gene-sting1;gene-rnf144aa;gene-polr2g;gene-LOC118236525;gene-LOC118220891;gene-LOC118222405	LOC118227581;LOC118216807;mettl16;sting1;rnf144aa;polr2g;LOC118236525;LOC118220891;LOC118222405
24	GO:0016071	BP	mRNA metabolic process	24/ 1180	220/ 22015	0.109091	0.00124377	0.206142	gene-pdcd11;gene-cmtr2;gene-mettl16;gene-hnrnpm;gene-snapc3;gene-smg9;gene-srrm1;gene-polr2g;gene-txnl4a;gene-LOC118208953;gene-rbm26;gene-qki2;gene-tardbpl;gene-ddx39b;gene-upf3b;gene-u2af1;gene-LOC118219831;gene-LOC118220891;gene-LOC118217000;gene-rbm39a;gene-LOC118207871;gene-LOC118220345;gene-LOC118229906;gene-upf2	pdcd11;cmtr2;mettl16;hnrnpm;snapc3;smg9;srrm1;polr2g;txnl4a;LOC118208953;rbm26;qki2;tardbpl;ddx39b;upf3b;u2af1;LOC118219831;LOC118220891;LOC118217000;rbm39a;LOC118207871;LOC118220345;LOC118229906;upf2
150	GO:1901564	BP	organonitrogen compound metabolic process	150/ 1180	2185/ 22015	0.0686499	0.00134952	0.207876	gene-rnf20;gene-LOC118230761;gene-LOC118227577;gene-fbxw5;gene-rps28;gene-mgrn1a;gene-c1galt1a;gene-LOC118235681;gene-LOC118214964;gene-atp5f1e;gene-fech;gene-traf2b;gene-alas2;gene-st6galnac4;gene-sftpbb;gene-LOC118218821;gene-LOC118218822;gene-rad18;gene-spop;gene-LOC118219261;gene-LOC118227581;gene-dyrk1aa;gene-usp14;gene-cdaa;gene-LOC118212860;gene-LOC118229665;gene-LOC118233889;gene-dtx4a;ge…	rnf20;LOC118230761;LOC118227577;fbxw5;rps28;mgrn1a;c1galt1a;LOC118235681;LOC118214964;atp5f1e;fech;traf2b;alas2;st6galnac4;sftpbb;LOC118218821;LOC118218822;rad18;spop;LOC118219261;LOC118227581;dyrk1aa;usp14;cdaa;LOC118212860;LOC118229665;LOC118233889;dtx4a;tpst1;tpst2;LOC118206991;LOC118220328;ctps1b;LOC118223705;blvra;exosc1;rpl10;ubc;suclg1;LOC118234826;spcs2;usp25;ubxn8;LOC118233708;cops4;LOC1…
6	GO:0000381	BP	regulation of alternative mRNA splicing, via spliceosome	6/ 1180	24/ 22015	0.25	0.00136817	0.207876	gene-srsf10a;gene-LOC118211154;gene-LOC118219831;gene-LOC118229202;gene-tardbpl;gene-srek1	srsf10a;LOC118211154;LOC118219831;LOC118229202;tardbpl;srek1
6	GO:0042440	BP	pigment metabolic process	6/ 1180	24/ 22015	0.25	0.00136817	0.207876	gene-fech;gene-LOC118233588;gene-blvra;gene-alas2;gene-LOC118211093;gene-flvcr1	fech;LOC118233588;blvra;alas2;LOC118211093;flvcr1
10	GO:0009896	BP	positive regulation of catabolic process	10/ 1180	61/ 22015	0.163934	0.00139947	0.207876	gene-LOC118227581;gene-apc;gene-LOC118216807;gene-mettl16;gene-sting1;gene-rnf144aa;gene-polr2g;gene-LOC118236525;gene-LOC118220891;gene-LOC118222405	LOC118227581;apc;LOC118216807;mettl16;sting1;rnf144aa;polr2g;LOC118236525;LOC118220891;LOC118222405
262	GO:0043226	CC	organelle	262/ 1180	4095/ 22015	0.0639805	0.00139965	0.207876	gene-LOC118218064;gene-foxn3;gene-tra2a;gene-LOC118232964;gene-LOC118225093;gene-slc25a37;gene-LOC118233769;gene-zfyve16;gene-LOC118212588;gene-LOC118212872;gene-rps28;gene-mgrn1a;gene-pkib;gene-mtf1;gene-rxrga;gene-mrps24;gene-gckr;gene-polr2g;gene-ncaph2;gene-LOC118236292;gene-kptn;gene-LOC118213512;gene-rtel1;gene-atxn7l1;gene-l3mbtl3;gene-LOC118223922;gene-mapk1;gene-alas2;gene-st6galnac4;gen…	LOC118218064;foxn3;tra2a;LOC118232964;LOC118225093;slc25a37;LOC118233769;zfyve16;LOC118212588;LOC118212872;rps28;mgrn1a;pkib;mtf1;rxrga;mrps24;gckr;polr2g;ncaph2;LOC118236292;kptn;LOC118213512;rtel1;atxn7l1;l3mbtl3;LOC118223922;mapk1;alas2;st6galnac4;stat5a;kif20bb;psma5;rhno1;rps18;spop;LOC118233172;LOC118219261;LOC118215460;syne3;LOC118227577;sec16a;dyrk1aa;hars;LOC118212860;nfyc;LOC118208250;L…
179	GO:1901265	MF	nucleoside phosphate binding	179/ 1180	2670/ 22015	0.0670412	0.00132284	0.207876	gene-gtpbp8;gene-LOC118206618;gene-map2k5;gene-LOC118212588;gene-LOC118216807;gene-LOC118235683;gene-LOC118235568;gene-LOC118208186;gene-LOC118208664;gene-LOC118233278;gene-acaca;gene-rtel1;gene-ppip5k2;gene-mapk1;gene-kif20bb;gene-sf3b1;gene-LOC118225301;gene-dus2;gene-dyrk1aa;gene-LOC118229665;gene-LOC118217213;gene-ddx24;gene-LOC118213512;gene-LOC118212986;gene-phkg2;gene-nek7;gene-ripk2;gene-…	gtpbp8;LOC118206618;map2k5;LOC118212588;LOC118216807;LOC118235683;LOC118235568;LOC118208186;LOC118208664;LOC118233278;acaca;rtel1;ppip5k2;mapk1;kif20bb;sf3b1;LOC118225301;dus2;dyrk1aa;LOC118229665;LOC118217213;ddx24;LOC118213512;LOC118212986;phkg2;nek7;ripk2;suclg1;eif4a1b;rfc2;LOC118229598;cracr2ab;hspa8;mat2ab;pex1;clk2a;p2rx5;LOC118212601;nod2;LOC118218279;pdpk1b;scyl1;grk6;LOC118220190;ehd3;L…
179	GO:0000166	MF	nucleotide binding	179/ 1180	2670/ 22015	0.0670412	0.00132284	0.207876	gene-gtpbp8;gene-LOC118206618;gene-map2k5;gene-LOC118212588;gene-LOC118216807;gene-LOC118235683;gene-LOC118235568;gene-LOC118208186;gene-LOC118208664;gene-LOC118233278;gene-acaca;gene-rtel1;gene-ppip5k2;gene-mapk1;gene-kif20bb;gene-sf3b1;gene-LOC118225301;gene-dus2;gene-dyrk1aa;gene-LOC118229665;gene-LOC118217213;gene-ddx24;gene-LOC118213512;gene-LOC118212986;gene-phkg2;gene-nek7;gene-ripk2;gene-…	gtpbp8;LOC118206618;map2k5;LOC118212588;LOC118216807;LOC118235683;LOC118235568;LOC118208186;LOC118208664;LOC118233278;acaca;rtel1;ppip5k2;mapk1;kif20bb;sf3b1;LOC118225301;dus2;dyrk1aa;LOC118229665;LOC118217213;ddx24;LOC118213512;LOC118212986;phkg2;nek7;ripk2;suclg1;eif4a1b;rfc2;LOC118229598;cracr2ab;hspa8;mat2ab;pex1;clk2a;p2rx5;LOC118212601;nod2;LOC118218279;pdpk1b;scyl1;grk6;LOC118220190;ehd3;L…
192	GO:0036094	MF	small molecule binding	192/ 1180	2887/ 22015	0.066505	0.00139209	0.207876	gene-vcanb;gene-gtpbp8;gene-LOC118206618;gene-map2k5;gene-LOC118212588;gene-LOC118216807;gene-LOC118235683;gene-LOC118235568;gene-LOC118208186;gene-LOC118208664;gene-LOC118233278;gene-LOC118213512;gene-rtel1;gene-ppip5k2;gene-mapk1;gene-alas2;gene-kif20bb;gene-sf3b1;gene-LOC118225301;gene-acaca;gene-dus2;gene-dyrk1aa;gene-LOC118229665;gene-LOC118217213;gene-ddx24;gene-LOC118233882;gene-LOC1182129…	vcanb;gtpbp8;LOC118206618;map2k5;LOC118212588;LOC118216807;LOC118235683;LOC118235568;LOC118208186;LOC118208664;LOC118233278;LOC118213512;rtel1;ppip5k2;mapk1;alas2;kif20bb;sf3b1;LOC118225301;acaca;dus2;dyrk1aa;LOC118229665;LOC118217213;ddx24;LOC118233882;LOC118212986;phkg2;LOC118221776;nek7;ripk2;suclg1;plod1a;rfc2;LOC118229598;cracr2ab;hspa8;mat2ab;pex1;clk2a;p2rx5;LOC118212601;nod2;LOC118218279;…
11	GO:0015932	MF	nucleobase-containing compound transmembrane transporter activity	11/ 1180	73/ 22015	0.150685	0.00167559	0.245668	gene-slc25a24;gene-slc25a37;gene-slc25a39;gene-slc35b1;gene-LOC118210726;gene-slc25a28;gene-sidt2;gene-slc25a47b;gene-LOC118230822;gene-LOC118229792;gene-LOC118214813	slc25a24;slc25a37;slc25a39;slc35b1;LOC118210726;slc25a28;sidt2;slc25a47b;LOC118230822;LOC118229792;LOC118214813
8	GO:0000041	BP	transition metal ion transport	8/ 1180	43/ 22015	0.186047	0.00180297	0.2562	gene-LOC118213724;gene-slc25a37;gene-LOC118230761;gene-LOC118215390;gene-slc25a28;gene-LOC118216669;gene-flvcr1;gene-tfr2	LOC118213724;slc25a37;LOC118230761;LOC118215390;slc25a28;LOC118216669;flvcr1;tfr2
162	GO:0035639	MF	purine ribonucleoside triphosphate binding	162/ 1180	2401/ 22015	0.0674719	0.00179588	0.2562	gene-gtpbp8;gene-LOC118206618;gene-map2k5;gene-LOC118212588;gene-LOC118216807;gene-LOC118235683;gene-LOC118235568;gene-kars1;gene-LOC118208664;gene-LOC118233278;gene-acaca;gene-rtel1;gene-ppip5k2;gene-mapk1;gene-kif20bb;gene-sf3b1;gene-LOC118225301;gene-dyrk1aa;gene-LOC118229665;gene-LOC118217213;gene-ddx24;gene-LOC118213512;gene-LOC118212986;gene-phkg2;gene-nek7;gene-ripk2;gene-eif4a1b;gene-rfc2…	gtpbp8;LOC118206618;map2k5;LOC118212588;LOC118216807;LOC118235683;LOC118235568;kars1;LOC118208664;LOC118233278;acaca;rtel1;ppip5k2;mapk1;kif20bb;sf3b1;LOC118225301;dyrk1aa;LOC118229665;LOC118217213;ddx24;LOC118213512;LOC118212986;phkg2;nek7;ripk2;eif4a1b;rfc2;cracr2ab;hspa8;mat2ab;pex1;clk2a;p2rx5;LOC118212601;nod2;LOC118218279;pdpk1b;scyl1;grk6;LOC118220190;ehd3;LOC118216518;LOC118208512;arf6a;h…
360	GO:0043167	MF	ion binding	360/ 1180	5845/ 22015	0.0615911	0.00181464	0.2562	gene-LOC118233875;gene-LOC118235568;gene-pias4b;gene-l3mbtl3;gene-ppip5k2;gene-traf2b;gene-LOC118230575;gene-dyrk1aa;gene-LOC118212860;gene-LOC118229665;gene-LOC118213512;gene-LOC118212986;gene-phkg2;gene-rfc2;gene-LOC118230750;gene-LOC118221731;gene-LOC118220230;gene-cracr2ab;gene-LOC118216835;gene-pex1;gene-p2rx5;gene-LOC118212601;gene-pdpk1b;gene-grk6;gene-LOC118220190;gene-man2b2;gene-LOC1182…	LOC118233875;LOC118235568;pias4b;l3mbtl3;ppip5k2;traf2b;LOC118230575;dyrk1aa;LOC118212860;LOC118229665;LOC118213512;LOC118212986;phkg2;rfc2;LOC118230750;LOC118221731;LOC118220230;cracr2ab;LOC118216835;pex1;p2rx5;LOC118212601;pdpk1b;grk6;LOC118220190;man2b2;LOC118216518;LOC118208512;rsad2;acad11;LOC118215390;LOC118234476;mbnl3;LOC118217331;vps36;LOC118220992;LOC118211520;mtrex;LOC118211529;abcf1;i…
4	GO:0031624	MF	ubiquitin conjugating enzyme binding	4/ 1180	11/ 22015	0.363636	0.00200001	0.275567	gene-LOC118227581;gene-rnf144aa;gene-LOC118222405;gene-dcun1d5	LOC118227581;rnf144aa;LOC118222405;dcun1d5
6	GO:0033013	BP	tetrapyrrole metabolic process	6/ 1180	26/ 22015	0.230769	0.00213511	0.28726	gene-fech;gene-LOC118233588;gene-blvra;gene-alas2;gene-uros;gene-flvcr1	fech;LOC118233588;blvra;alas2;uros;flvcr1
32	GO:0051254	BP	positive regulation of RNA metabolic process	32/ 1180	342/ 22015	0.0935673	0.00224031	0.297909	gene-tra2a;gene-LOC118232964;gene-mettl16;gene-tnip1;gene-tfe3a;gene-LOC118212872;gene-mtf1;gene-elof1;gene-LOC118211677;gene-LOC118211675;gene-LOC118220891;gene-kdm8;gene-runx1;gene-LOC118223562;gene-polr2g;gene-LOC118233172;gene-stat5a;gene-LOC118231004;gene-tefa;gene-ikzf2;gene-dyrk1aa;gene-nfe2;gene-LOC118229761;gene-LOC118223000;gene-stat3;gene-arntl1b;gene-mef2cb;gene-LOC118229931;gene-LOC1…	tra2a;LOC118232964;mettl16;tnip1;tfe3a;LOC118212872;mtf1;elof1;LOC118211677;LOC118211675;LOC118220891;kdm8;runx1;LOC118223562;polr2g;LOC118233172;stat5a;LOC118231004;tefa;ikzf2;dyrk1aa;nfe2;LOC118229761;LOC118223000;stat3;arntl1b;mef2cb;LOC118229931;LOC118208728;chd8;LOC118220231;gpbp1l1
12	GO:0071826	BP	ribonucleoprotein complex subunit organization	12/ 1180	87/ 22015	0.137931	0.00228674	0.299297	gene-luc7l;gene-sfswap;gene-LOC118216590;gene-rpl10;gene-tarbp2;gene-eif3s10;gene-LOC118207863;gene-rps28;gene-sf3b1;gene-LOC118225664;gene-LOC118207399;gene-eif3k	luc7l;sfswap;LOC118216590;rpl10;tarbp2;eif3s10;LOC118207863;rps28;sf3b1;LOC118225664;LOC118207399;eif3k
81	GO:0043412	BP	macromolecule modification	81/ 1180	1084/ 22015	0.0747232	0.00230309	0.299297	gene-nat10;gene-galnt1;gene-rnf20;gene-c1galt1a;gene-usp25;gene-klhl15;gene-mettl16;gene-LOC118216596;gene-kdm8;gene-usp42;gene-mgrn1a;gene-cmtr2;gene-LOC118216807;gene-LOC118235681;gene-st6galnac4;gene-LOC118211469;gene-LOC118214964;gene-usp40;gene-LOC118207399;gene-uspl1;gene-trappc11;gene-zgc86598;gene-LOC118215815;gene-fbxl18;gene-mgat1b;gene-shrprbck1r;gene-vcpip1;gene-LOC118215217;gene-traf…	nat10;galnt1;rnf20;c1galt1a;usp25;klhl15;mettl16;LOC118216596;kdm8;usp42;mgrn1a;cmtr2;LOC118216807;LOC118235681;st6galnac4;LOC118211469;LOC118214964;usp40;LOC118207399;uspl1;trappc11;zgc:86598;LOC118215815;fbxl18;mgat1b;shrprbck1r;vcpip1;LOC118215217;traf2b;LOC118230760;klhl7;LOC118218821;usp7;usp1;csnk1a1;LOC118227792;st6galnac;ntmt1;rad18;unm_hu7910;LOC118222154;LOC118222405;traf1;LOC118227581;…
8	GO:0043484	BP	regulation of RNA splicing	8/ 1180	45/ 22015	0.177778	0.00243815	0.301477	gene-tra2a;gene-srsf10a;gene-mettl16;gene-LOC118211154;gene-LOC118219831;gene-LOC118229202;gene-tardbpl;gene-srek1	tra2a;srsf10a;mettl16;LOC118211154;LOC118219831;LOC118229202;tardbpl;srek1
5	GO:0030866	BP	cortical actin cytoskeleton organization	5/ 1180	19/ 22015	0.263158	0.00271402	0.301477	gene-LOC118233607;gene-arf6a;gene-LOC118230542;gene-LOC118211066;gene-epb41l2	LOC118233607;arf6a;LOC118230542;LOC118211066;epb41l2
3	GO:0051923	BP	sulfation	3/ 1180	6/ 22015	0.5	0.0027183	0.301477	gene-LOC118234826;gene-tpst1;gene-tpst2	LOC118234826;tpst1;tpst2
33	GO:0045935	BP	positive regulation of nucleobase-containing compound metabolic process	33/ 1180	359/ 22015	0.091922	0.00282099	0.301477	gene-tra2a;gene-LOC118232964;gene-mettl16;gene-tnip1;gene-tfe3a;gene-LOC118212872;gene-mtf1;gene-elof1;gene-LOC118211677;gene-LOC118211675;gene-LOC118220891;gene-kdm8;gene-runx1;gene-LOC118223562;gene-polr2g;gene-LOC118233172;gene-stat5a;gene-LOC118231004;gene-tefa;gene-ikzf2;gene-dyrk1aa;gene-nfe2;gene-LOC118229761;gene-tnksb;gene-LOC118223000;gene-stat3;gene-arntl1b;gene-mef2cb;gene-LOC11822993…	tra2a;LOC118232964;mettl16;tnip1;tfe3a;LOC118212872;mtf1;elof1;LOC118211677;LOC118211675;LOC118220891;kdm8;runx1;LOC118223562;polr2g;LOC118233172;stat5a;LOC118231004;tefa;ikzf2;dyrk1aa;nfe2;LOC118229761;tnksb;LOC118223000;stat3;arntl1b;mef2cb;LOC118229931;LOC118208728;chd8;LOC118220231;gpbp1l1
35	GO:0042221	BP	response to chemical	35/ 1180	388/ 22015	0.0902062	0.00282686	0.301477	gene-p2rx5;gene-lamtor3;gene-LOC118232964;gene-LOC118213724;gene-p2rx1;gene-LOC118230453;gene-ubxn8;gene-nfe2l2a;gene-suv39h1a;gene-LOC118229420;gene-mtf1;gene-tmub2;gene-stat3;gene-LOC118229931;gene-mapk1;gene-p2rx4a;gene-LOC118227084;gene-rbbp5;gene-LOC118231004;gene-crip1;gene-LOC118210320;gene-LOC118208953;gene-derl3;gene-LOC118231832;gene-stat2;gene-acaca;gene-entpd1;gene-vegfab;gene-ssr1;ge…	p2rx5;lamtor3;LOC118232964;LOC118213724;p2rx1;LOC118230453;ubxn8;nfe2l2a;suv39h1a;LOC118229420;mtf1;tmub2;stat3;LOC118229931;mapk1;p2rx4a;LOC118227084;rbbp5;LOC118231004;crip1;LOC118210320;LOC118208953;derl3;LOC118231832;stat2;acaca;entpd1;vegfab;ssr1;LOC118236525;gckr;LOC118231987;LOC118213512;LOC118216179;LOC118216793
2	GO:0039528	BP	cytoplasmic pattern recognition receptor signaling pathway in response to virus	2/ 1180	2/ 22015	1	0.00287064	0.301477	gene-sting1;gene-LOC118228305	sting1;LOC118228305
2	GO:0051391	BP	tRNA acetylation	2/ 1180	2/ 22015	1	0.00287064	0.301477	gene-nat10;gene-LOC118215217	nat10;LOC118215217
2	GO:1990884	BP	RNA acetylation	2/ 1180	2/ 22015	1	0.00287064	0.301477	gene-nat10;gene-LOC118215217	nat10;LOC118215217
2	GO:0002753	BP	cytoplasmic pattern recognition receptor signaling pathway	2/ 1180	2/ 22015	1	0.00287064	0.301477	gene-sting1;gene-LOC118228305	sting1;LOC118228305
33	GO:1990234	CC	transferase complex	33/ 1180	356/ 22015	0.0926966	0.00269693	0.301477	gene-fbxw5;gene-derl3;gene-rnf144aa;gene-LOC118219849;gene-LOC118211469;gene-LOC118214964;gene-polr2ea;gene-fbxl18;gene-shrprbck1r;gene-LOC118230453;gene-klhl7;gene-polr2g;gene-LOC118216863;gene-LOC118222405;gene-prpsap1;gene-rbbp5;gene-LOC118234008;gene-LOC118231574;gene-atg13;gene-dcun1d5;gene-klhl15;gene-LOC118224942;gene-LOC118206991;gene-LOC118227581;gene-phkg2;gene-nsmce1;gene-dmap1;gene-LO…	fbxw5;derl3;rnf144aa;LOC118219849;LOC118211469;LOC118214964;polr2ea;fbxl18;shrprbck1r;LOC118230453;klhl7;polr2g;LOC118216863;LOC118222405;prpsap1;rbbp5;LOC118234008;LOC118231574;atg13;dcun1d5;klhl15;LOC118224942;LOC118206991;LOC118227581;phkg2;nsmce1;dmap1;LOC118226762;phf20b;chd8;LOC118220231;LOC118227811;cxxc1a
23	GO:0008234	MF	cysteine-type peptidase activity	23/ 1180	225/ 22015	0.102222	0.00269049	0.301477	gene-aifm1;gene-usp25;gene-usp42;gene-usp40;gene-LOC118219731;gene-uspl1;gene-tinagl1;gene-vcpip1;gene-atg4da;gene-casp9;gene-ctsba;gene-usp7;gene-usp1;gene-LOC118219261;gene-casp7;gene-usp32;gene-usp14;gene-LOC118233651;gene-LOC118220681;gene-LOC118233247;gene-mindy1;gene-otud5a;gene-casp17	aifm1;usp25;usp42;usp40;LOC118219731;uspl1;tinagl1;vcpip1;atg4da;casp9;ctsba;usp7;usp1;LOC118219261;casp7;usp32;usp14;LOC118233651;LOC118220681;LOC118233247;mindy1;otud5a;casp17
2	GO:0003921	MF	GMP synthase activity	2/ 1180	2/ 22015	1	0.00287064	0.301477	gene-gmps;gene-LOC118229665	gmps;LOC118229665
2	GO:0003922	MF	GMP synthase (glutamine-hydrolyzing) activity	2/ 1180	2/ 22015	1	0.00287064	0.301477	gene-gmps;gene-LOC118229665	gmps;LOC118229665
2	GO:0052723	MF	inositol hexakisphosphate 1-kinase activity	2/ 1180	2/ 22015	1	0.00287064	0.301477	gene-LOC118227055;gene-ppip5k2	LOC118227055;ppip5k2
2	GO:0052724	MF	inositol hexakisphosphate 3-kinase activity	2/ 1180	2/ 22015	1	0.00287064	0.301477	gene-LOC118227055;gene-ppip5k2	LOC118227055;ppip5k2
2	GO:0000832	MF	inositol hexakisphosphate 5-kinase activity	2/ 1180	2/ 22015	1	0.00287064	0.301477	gene-LOC118227055;gene-ppip5k2	LOC118227055;ppip5k2
2	GO:0033857	MF	diphosphoinositol-pentakisphosphate kinase activity	2/ 1180	2/ 22015	1	0.00287064	0.301477	gene-LOC118227055;gene-ppip5k2	LOC118227055;ppip5k2
2	GO:0000828	MF	inositol hexakisphosphate kinase activity	2/ 1180	2/ 22015	1	0.00287064	0.301477	gene-LOC118227055;gene-ppip5k2	LOC118227055;ppip5k2
2	GO:0000829	MF	inositol heptakisphosphate kinase activity	2/ 1180	2/ 22015	1	0.00287064	0.301477	gene-LOC118227055;gene-ppip5k2	LOC118227055;ppip5k2
2	GO:0102092	MF	5-diphosphoinositol pentakisphosphate 3-kinase activity	2/ 1180	2/ 22015	1	0.00287064	0.301477	gene-LOC118227055;gene-ppip5k2	LOC118227055;ppip5k2
4	GO:0044390	MF	ubiquitin-like protein conjugating enzyme binding	4/ 1180	12/ 22015	0.333333	0.00287347	0.301477	gene-LOC118227581;gene-rnf144aa;gene-LOC118222405;gene-dcun1d5	LOC118227581;rnf144aa;LOC118222405;dcun1d5
7	GO:0009266	BP	response to temperature stimulus	7/ 1180	37/ 22015	0.189189	0.00312338	0.324718	gene-LOC118210320;gene-LOC118227693;gene-ucp2;gene-LOC118212872;gene-LOC118235683;gene-LOC118216179;gene-LOC118213512	LOC118210320;LOC118227693;ucp2;LOC118212872;LOC118235683;LOC118216179;LOC118213512
85	GO:0016301	MF	kinase activity	85/ 1180	1161/ 22015	0.0732127	0.00319018	0.328674	gene-ulk1b;gene-clk2a;gene-fgfr2;gene-lamtor3;gene-LOC118216803;gene-LOC118206618;gene-pkma;gene-LOC118217801;gene-map2k5;gene-gckr;gene-pdpk1b;gene-LOC118214717;gene-scyl1;gene-LOC118235568;gene-LOC118228322;gene-LOC118216807;gene-csnk1e;gene-yrk;gene-LOC118214964;gene-LOC118218073;gene-LOC118229730;gene-zgc86598;gene-LOC118207399;gene-irak3;gene-LOC118233585;gene-ppip5k2;gene-mapk1;gene-LOC1182…	ulk1b;clk2a;fgfr2;lamtor3;LOC118216803;LOC118206618;pkma;LOC118217801;map2k5;gckr;pdpk1b;LOC118214717;scyl1;LOC118235568;LOC118228322;LOC118216807;csnk1e;yrk;LOC118214964;LOC118218073;LOC118229730;zgc:86598;LOC118207399;irak3;LOC118233585;ppip5k2;mapk1;LOC118230760;dgkza;LOC118232306;clk4b;si:ch73-40a2.1;ak3;LOC118214460;csnk1a1;pikfyve;taok3a;nek1;uckl1b;nek7;ulk2;pkib;matk;LOC118220819;cdk2ap2;…
9	GO:0000323	CC	lytic vacuole	9/ 1180	58/ 22015	0.155172	0.00352011	0.356248	gene-LOC118212562;gene-LOC118214251;gene-LOC118212860;gene-sftpbb;gene-psap;gene-LOC118230365;gene-LOC118208953;gene-LOC118211093;gene-vps41	LOC118212562;LOC118214251;LOC118212860;sftpbb;psap;LOC118230365;LOC118208953;LOC118211093;vps41
9	GO:0005764	CC	lysosome	9/ 1180	58/ 22015	0.155172	0.00352011	0.356248	gene-LOC118212562;gene-LOC118214251;gene-LOC118212860;gene-sftpbb;gene-psap;gene-LOC118230365;gene-LOC118208953;gene-LOC118211093;gene-vps41	LOC118212562;LOC118214251;LOC118212860;sftpbb;psap;LOC118230365;LOC118208953;LOC118211093;vps41
7	GO:0035097	CC	histone methyltransferase complex	7/ 1180	38/ 22015	0.184211	0.00365461	0.366615	gene-phf20b;gene-rbbp5;gene-chd8;gene-LOC118231574;gene-LOC118227811;gene-LOC118206991;gene-cxxc1a	phf20b;rbbp5;chd8;LOC118231574;LOC118227811;LOC118206991;cxxc1a
8	GO:0004715	MF	non-membrane spanning protein tyrosine kinase activity	8/ 1180	48/ 22015	0.166667	0.00370465	0.368403	gene-matk;gene-wee2;gene-btk;gene-LOC118211520;gene-LOC118212588;gene-LOC118230760;gene-LOC118228322;gene-yrk	matk;wee2;btk;LOC118211520;LOC118212588;LOC118230760;LOC118228322;yrk
18	GO:0006397	BP	mRNA processing	18/ 1180	161/ 22015	0.111801	0.00392686	0.383384	gene-LOC118229906;gene-LOC118217000;gene-pdcd11;gene-cmtr2;gene-hnrnpm;gene-LOC118207871;gene-LOC118220345;gene-srrm1;gene-snapc3;gene-LOC118208953;gene-rbm26;gene-rbm39a;gene-qki2;gene-ddx39b;gene-u2af1;gene-LOC118219831;gene-tardbpl;gene-txnl4a	LOC118229906;LOC118217000;pdcd11;cmtr2;hnrnpm;LOC118207871;LOC118220345;srrm1;snapc3;LOC118208953;rbm26;rbm39a;qki2;ddx39b;u2af1;LOC118219831;tardbpl;txnl4a
221	GO:0043227	CC	membrane-bounded organelle	221/ 1180	3455/ 22015	0.0639653	0.0039526	0.383384	gene-LOC118218064;gene-foxn3;gene-tra2a;gene-LOC118232964;gene-LOC118225093;gene-slc25a37;gene-LOC118233769;gene-LOC118207290;gene-rnf20;gene-LOC118212872;gene-mgrn1a;gene-pkib;gene-mtf1;gene-rxrga;gene-mrps24;gene-pdcd11;gene-polr2g;gene-ncaph2;gene-LOC118236292;gene-LOC118213512;gene-rtel1;gene-atxn7l1;gene-l3mbtl3;gene-mapk1;gene-alas2;gene-st6galnac4;gene-stat5a;gene-kif20bb;gene-psma5;gene-r…	LOC118218064;foxn3;tra2a;LOC118232964;LOC118225093;slc25a37;LOC118233769;LOC118207290;rnf20;LOC118212872;mgrn1a;pkib;mtf1;rxrga;mrps24;pdcd11;polr2g;ncaph2;LOC118236292;LOC118213512;rtel1;atxn7l1;l3mbtl3;mapk1;alas2;st6galnac4;stat5a;kif20bb;psma5;rhno1;spop;LOC118233172;LOC118219261;LOC118215460;sec16a;dyrk1aa;LOC118212860;nfyc;LOC118229550;LOC118209272;zfyve16;btg3;LOC118223146;ltc4s;pbx2;apc;L…
10	GO:0005773	CC	vacuole	10/ 1180	70/ 22015	0.142857	0.00398939	0.383384	gene-LOC118212562;gene-LOC118214251;gene-LOC118212860;gene-sftpbb;gene-psap;gene-glb1;gene-LOC118230365;gene-LOC118208953;gene-LOC118211093;gene-vps41	LOC118212562;LOC118214251;LOC118212860;sftpbb;psap;glb1;LOC118230365;LOC118208953;LOC118211093;vps41
4	GO:0004683	MF	calmodulin-dependent protein kinase activity	4/ 1180	13/ 22015	0.307692	0.00397584	0.383384	gene-LOC118217801;gene-LOC118220819;gene-LOC118212497;gene-phkg2	LOC118217801;LOC118220819;LOC118212497;phkg2
8	GO:0045321	BP	leukocyte activation	8/ 1180	49/ 22015	0.163265	0.00422369	0.402518	gene-LOC118233462;gene-LOC118227146;gene-snapc3;gene-ndrg1a;gene-stat5a;gene-sidkey-183i3.6;gene-LOC118227084;gene-LOC118221246	LOC118233462;LOC118227146;snapc3;ndrg1a;stat5a;si:dkey-183i3.6;LOC118227084;LOC118221246
47	GO:0051173	BP	positive regulation of nitrogen compound metabolic process	47/ 1180	575/ 22015	0.0817391	0.00461594	0.430102	gene-tra2a;gene-LOC118216807;gene-LOC118232964;gene-mettl16;gene-tnip1;gene-elof1;gene-tfe3a;gene-runx1;gene-mtf1;gene-LOC118211677;gene-axin1;gene-LOC118211675;gene-LOC118220891;gene-kdm8;gene-traf2b;gene-LOC118223562;gene-polr2g;gene-LOC118233172;gene-stat5a;gene-LOC118231004;gene-LOC118222405;gene-tefa;gene-ikzf2;gene-dyrk1aa;gene-nfe2;gene-rnf144aa;gene-apc;gene-dcun1d5;gene-ccny;gene-tnksb;g…	tra2a;LOC118216807;LOC118232964;mettl16;tnip1;elof1;tfe3a;runx1;mtf1;LOC118211677;axin1;LOC118211675;LOC118220891;kdm8;traf2b;LOC118223562;polr2g;LOC118233172;stat5a;LOC118231004;LOC118222405;tefa;ikzf2;dyrk1aa;nfe2;rnf144aa;apc;dcun1d5;ccny;tnksb;LOC118229761;LOC118223000;stat3;traf1;LOC118227581;LOC118223705;arntl1b;mef2cb;vegfab;LOC118229931;LOC118208728;LOC118231987;chd8;LOC118220231;LOC11821…
3	GO:0047485	MF	protein N-terminus binding	3/ 1180	7/ 22015	0.428571	0.00456785	0.430102	gene-arf6a;gene-suv39h1a;gene-LOC118229761	arf6a;suv39h1a;LOC118229761
209	GO:0043231	CC	intracellular membrane-bounded organelle	209/ 1180	3262/ 22015	0.0640711	0.00475127	0.434684	gene-LOC118218064;gene-foxn3;gene-tra2a;gene-LOC118232964;gene-LOC118225093;gene-slc25a37;gene-LOC118233769;gene-LOC118207290;gene-rnf20;gene-LOC118212872;gene-mgrn1a;gene-pkib;gene-mtf1;gene-rxrga;gene-mrps24;gene-pdcd11;gene-polr2g;gene-ncaph2;gene-LOC118236292;gene-LOC118213512;gene-rtel1;gene-l3mbtl3;gene-mapk1;gene-alas2;gene-st6galnac4;gene-stat5a;gene-kif20bb;gene-psma5;gene-rhno1;gene-spo…	LOC118218064;foxn3;tra2a;LOC118232964;LOC118225093;slc25a37;LOC118233769;LOC118207290;rnf20;LOC118212872;mgrn1a;pkib;mtf1;rxrga;mrps24;pdcd11;polr2g;ncaph2;LOC118236292;LOC118213512;rtel1;l3mbtl3;mapk1;alas2;st6galnac4;stat5a;kif20bb;psma5;rhno1;spop;LOC118233172;LOC118219261;LOC118215460;sec16a;dyrk1aa;LOC118223245;LOC118212860;nfyc;LOC118229550;xrcc1;zfyve16;btg3;LOC118223146;ltc4s;pbx2;apc;LOC…
8	GO:0005347	MF	ATP transmembrane transporter activity	8/ 1180	50/ 22015	0.16	0.00479694	0.43538	gene-slc25a24;gene-slc25a37;gene-slc25a39;gene-LOC118210726;gene-slc25a28;gene-slc25a47b;gene-LOC118230822;gene-LOC118214813	slc25a24;slc25a37;slc25a39;LOC118210726;slc25a28;slc25a47b;LOC118230822;LOC118214813
33	GO:0044265	BP	cellular macromolecule catabolic process	33/ 1180	372/ 22015	0.0887097	0.00491404	0.442496	gene-usp25;gene-mettl16;gene-psma5;gene-derl3;gene-ubxn8;gene-usp42;gene-smg9;gene-usp40;gene-tmub2;gene-LOC118215815;gene-fbxl18;gene-shrprbck1r;gene-LOC118230453;gene-polr2g;gene-LOC118216863;gene-usp7;gene-usp1;gene-spop;gene-LOC118219261;gene-rad23aa;gene-nedd4a;gene-usp32;gene-usp14;gene-rnf144aa;gene-upf3b;gene-psmd1;gene-LOC118220891;gene-LOC118227581;gene-LOC118223705;gene-upf2;gene-ubc;g…	usp25;mettl16;psma5;derl3;ubxn8;usp42;smg9;usp40;tmub2;LOC118215815;fbxl18;shrprbck1r;LOC118230453;polr2g;LOC118216863;usp7;usp1;spop;LOC118219261;rad23aa;nedd4a;usp32;usp14;rnf144aa;upf3b;psmd1;LOC118220891;LOC118227581;LOC118223705;upf2;ubc;mtrex;LOC118222405
11	GO:0022618	BP	ribonucleoprotein complex assembly	11/ 1180	84/ 22015	0.130952	0.00512959	0.455277	gene-luc7l;gene-sfswap;gene-LOC118216590;gene-rpl10;gene-tarbp2;gene-eif3s10;gene-LOC118207863;gene-rps28;gene-sf3b1;gene-LOC118225664;gene-eif3k	luc7l;sfswap;LOC118216590;rpl10;tarbp2;eif3s10;LOC118207863;rps28;sf3b1;LOC118225664;eif3k
59	GO:0051641	BP	cellular localization	59/ 1180	761/ 22015	0.0775296	0.00514283	0.455277	gene-LOC118207406;gene-LOC118230800;gene-tbc1d23;gene-cep83;gene-ap2m1b;gene-mon1ba;gene-LOC118218279;gene-tbc1d5;gene-mgrn1a;gene-vps29;gene-LOC118234988;gene-LOC118225611;gene-ehd3;gene-zc3h11a;gene-tbc1d9;gene-vps41;gene-arf6a;gene-timm21;gene-ap3m2;gene-rab41;gene-LOC118233298;gene-LOC118232630;gene-LOC118208953;gene-ergic3;gene-ccdc88b;gene-LOC118210888;gene-LOC118216645;gene-stam2;gene-LOC1…	LOC118207406;LOC118230800;tbc1d23;cep83;ap2m1b;mon1ba;LOC118218279;tbc1d5;mgrn1a;vps29;LOC118234988;LOC118225611;ehd3;zc3h11a;tbc1d9;vps41;arf6a;timm21;ap3m2;rab41;LOC118233298;LOC118232630;LOC118208953;ergic3;ccdc88b;LOC118210888;LOC118216645;stam2;LOC118212403;rab14l;vps37ba;wdr91;LOC118220839;LOC118236097;sec31a;si:dkey-246g23.2;LOC118227303;kif13a;LOC118221293;dop1a;cep131;vps36;nusap1;LOC118…
4	GO:1903313	BP	positive regulation of mRNA metabolic process	4/ 1180	14/ 22015	0.285714	0.00533232	0.4655	gene-tra2a;gene-LOC118220891;gene-polr2g;gene-mettl16	tra2a;LOC118220891;polr2g;mettl16
14	GO:0003682	MF	chromatin binding	14/ 1180	117/ 22015	0.119658	0.00553213	0.479284	gene-LOC118217642;gene-arntl1b;gene-kdm8;gene-LOC118210320;gene-LOC118220703;gene-LOC118211110;gene-nkap;gene-LOC118226762;gene-LOC118229931;gene-LOC118236388;gene-LOC118207290;gene-LOC118223000;gene-ash1l;gene-ncaph2	LOC118217642;arntl1b;kdm8;LOC118210320;LOC118220703;LOC118211110;nkap;LOC118226762;LOC118229931;LOC118236388;LOC118207290;LOC118223000;ash1l;ncaph2
12	GO:0010243	BP	response to organonitrogen compound	12/ 1180	97/ 22015	0.123711	0.00564397	0.485297	gene-p2rx5;gene-lamtor3;gene-p2rx1;gene-derl3;gene-ubxn8;gene-LOC118230453;gene-LOC118231987;gene-p2rx4a;gene-stat3;gene-LOC118236525;gene-acaca;gene-tmub2	p2rx5;lamtor3;p2rx1;derl3;ubxn8;LOC118230453;LOC118231987;p2rx4a;stat3;LOC118236525;acaca;tmub2
22	GO:0006325	BP	chromatin organization	22/ 1180	221/ 22015	0.0995475	0.00598858	0.503538	gene-LOC118218064;gene-rnf20;gene-shprh;gene-suv39h1a;gene-LOC118236388;gene-LOC118211469;gene-elof1;gene-kdm8;gene-LOC118220702;gene-LOC118211110;gene-h3f3c;gene-LOC118229761;gene-nap1l1;gene-smarcb1b;gene-LOC118206991;gene-setd2;gene-dmap1;gene-LOC118217642;gene-LOC118226762;gene-chd8;gene-LOC118231574;gene-LOC118227811	LOC118218064;rnf20;shprh;suv39h1a;LOC118236388;LOC118211469;elof1;kdm8;LOC118220702;LOC118211110;h3f3c;LOC118229761;nap1l1;smarcb1b;LOC118206991;setd2;dmap1;LOC118217642;LOC118226762;chd8;LOC118231574;LOC118227811
8	GO:0000295	MF	adenine nucleotide transmembrane transporter activity	8/ 1180	52/ 22015	0.153846	0.0061203	0.503538	gene-slc25a24;gene-slc25a37;gene-slc25a39;gene-LOC118210726;gene-slc25a28;gene-slc25a47b;gene-LOC118230822;gene-LOC118214813	slc25a24;slc25a37;slc25a39;LOC118210726;slc25a28;slc25a47b;LOC118230822;LOC118214813
8	GO:0005346	MF	purine ribonucleotide transmembrane transporter activity	8/ 1180	52/ 22015	0.153846	0.0061203	0.503538	gene-slc25a24;gene-slc25a37;gene-slc25a39;gene-LOC118210726;gene-slc25a28;gene-slc25a47b;gene-LOC118230822;gene-LOC118214813	slc25a24;slc25a37;slc25a39;LOC118210726;slc25a28;slc25a47b;LOC118230822;LOC118214813
8	GO:0015215	MF	nucleotide transmembrane transporter activity	8/ 1180	52/ 22015	0.153846	0.0061203	0.503538	gene-slc25a24;gene-slc25a37;gene-slc25a39;gene-LOC118210726;gene-slc25a28;gene-slc25a47b;gene-LOC118230822;gene-LOC118214813	slc25a24;slc25a37;slc25a39;LOC118210726;slc25a28;slc25a47b;LOC118230822;LOC118214813
8	GO:0015216	MF	purine nucleotide transmembrane transporter activity	8/ 1180	52/ 22015	0.153846	0.0061203	0.503538	gene-slc25a24;gene-slc25a37;gene-slc25a39;gene-LOC118210726;gene-slc25a28;gene-slc25a47b;gene-LOC118230822;gene-LOC118214813	slc25a24;slc25a37;slc25a39;LOC118210726;slc25a28;slc25a47b;LOC118230822;LOC118214813
14	GO:0008242	MF	omega peptidase activity	14/ 1180	120/ 22015	0.116667	0.00630996	0.515434	gene-ggt5b;gene-usp25;gene-usp14;gene-vcpip1;gene-otud5a;gene-usp7;gene-usp42;gene-usp40;gene-LOC118207276;gene-usp1;gene-mindy1;gene-LOC118219261;gene-LOC118219731;gene-usp32	ggt5b;usp25;usp14;vcpip1;otud5a;usp7;usp42;usp40;LOC118207276;usp1;mindy1;LOC118219261;LOC118219731;usp32
55	GO:0051649	BP	establishment of localization in cell	55/ 1180	709/ 22015	0.077574	0.00643358	0.518929	gene-LOC118207406;gene-LOC118230800;gene-tbc1d23;gene-ap2m1b;gene-LOC118218227;gene-LOC118218279;gene-tbc1d5;gene-mgrn1a;gene-vps29;gene-LOC118234988;gene-LOC118225611;gene-ehd3;gene-vps41;gene-tbc1d9;gene-arf6a;gene-timm21;gene-ap3m2;gene-rab41;gene-LOC118232630;gene-LOC118208953;gene-ergic3;gene-ccdc88b;gene-LOC118216645;gene-stam2;gene-LOC118212403;gene-zc3h11a;gene-vps37ba;gene-wdr91;gene-LOC…	LOC118207406;LOC118230800;tbc1d23;ap2m1b;LOC118218227;LOC118218279;tbc1d5;mgrn1a;vps29;LOC118234988;LOC118225611;ehd3;vps41;tbc1d9;arf6a;timm21;ap3m2;rab41;LOC118232630;LOC118208953;ergic3;ccdc88b;LOC118216645;stam2;LOC118212403;zc3h11a;vps37ba;wdr91;LOC118220839;LOC118236097;sec31a;si:dkey-246g23.2;mon1ba;LOC118227303;kif13a;LOC118221293;dop1a;cep131;vps36;nusap1;LOC118213148;rab14l;LOC118210981…
7	GO:0030705	BP	cytoskeleton-dependent intracellular transport	7/ 1180	42/ 22015	0.166667	0.00648888	0.518929	gene-LOC118230800;gene-LOC118210981;gene-LOC118212555;gene-kif13a;gene-LOC118208953;gene-ccdc88b;gene-cep131	LOC118230800;LOC118210981;LOC118212555;kif13a;LOC118208953;ccdc88b;cep131
7	GO:0018024	MF	histone-lysine N-methyltransferase activity	7/ 1180	42/ 22015	0.166667	0.00648888	0.518929	gene-setd2;gene-rbbp5;gene-suv39h1a;gene-LOC118229550;gene-setmar;gene-ash1l;gene-LOC118206991	setd2;rbbp5;suv39h1a;LOC118229550;setmar;ash1l;LOC118206991
10	GO:1901505	MF	carbohydrate derivative transmembrane transporter activity	10/ 1180	75/ 22015	0.133333	0.00655758	0.520781	gene-slc25a24;gene-slc25a37;gene-slc25a39;gene-slc35b1;gene-LOC118210726;gene-slc25a28;gene-slc25a47b;gene-LOC118230822;gene-LOC118229792;gene-LOC118214813	slc25a24;slc25a37;slc25a39;slc35b1;LOC118210726;slc25a28;slc25a47b;LOC118230822;LOC118229792;LOC118214813
34	GO:0009057	BP	macromolecule catabolic process	34/ 1180	397/ 22015	0.0856423	0.0067158	0.522462	gene-usp25;gene-mettl16;gene-psma5;gene-derl3;gene-ubxn8;gene-usp42;gene-smg9;gene-usp40;gene-tmub2;gene-LOC118215815;gene-fbxl18;gene-shrprbck1r;gene-LOC118230453;gene-polr2g;gene-LOC118216863;gene-usp7;gene-usp1;gene-spop;gene-LOC118219261;gene-rad23aa;gene-nedd4a;gene-usp32;gene-usp14;gene-rnf144aa;gene-upf3b;gene-pygb;gene-psmd1;gene-LOC118220891;gene-LOC118227581;gene-LOC118223705;gene-upf2;…	usp25;mettl16;psma5;derl3;ubxn8;usp42;smg9;usp40;tmub2;LOC118215815;fbxl18;shrprbck1r;LOC118230453;polr2g;LOC118216863;usp7;usp1;spop;LOC118219261;rad23aa;nedd4a;usp32;usp14;rnf144aa;upf3b;pygb;psmd1;LOC118220891;LOC118227581;LOC118223705;upf2;ubc;mtrex;LOC118222405
50	GO:0010604	BP	positive regulation of macromolecule metabolic process	50/ 1180	633/ 22015	0.0789889	0.00691864	0.527918	gene-tra2a;gene-LOC118216807;gene-LOC118232964;gene-mettl16;gene-qki2;gene-tnip1;gene-elof1;gene-tfe3a;gene-runx1;gene-mtf1;gene-LOC118211677;gene-axin1;gene-LOC118211675;gene-LOC118220891;gene-kdm8;gene-traf2b;gene-LOC118223562;gene-polr2g;gene-LOC118233172;gene-stat5a;gene-LOC118231004;gene-LOC118228305;gene-LOC118222405;gene-tefa;gene-ikzf2;gene-dyrk1aa;gene-nfe2;gene-sting1;gene-rnf144aa;gene…	tra2a;LOC118216807;LOC118232964;mettl16;qki2;tnip1;elof1;tfe3a;runx1;mtf1;LOC118211677;axin1;LOC118211675;LOC118220891;kdm8;traf2b;LOC118223562;polr2g;LOC118233172;stat5a;LOC118231004;LOC118228305;LOC118222405;tefa;ikzf2;dyrk1aa;nfe2;sting1;rnf144aa;apc;dcun1d5;ccny;tnksb;LOC118229761;LOC118223000;stat3;traf1;LOC118227581;LOC118223705;arntl1b;mef2cb;vegfab;LOC118229931;LOC118208728;LOC118231987;c…
4	GO:0006541	BP	glutamine metabolic process	4/ 1180	15/ 22015	0.266667	0.00696647	0.527918	gene-ctps1b;gene-gmps;gene-LOC118223248;gene-LOC118229665	ctps1b;gmps;LOC118223248;LOC118229665
3	GO:0016846	MF	carbon-sulfur lyase activity	3/ 1180	8/ 22015	0.375	0.00701873	0.527918	gene-LOC118236455;gene-ltc4s;gene-LOC118226471	LOC118236455;ltc4s;LOC118226471
3	GO:0004712	MF	protein serine/threonine/tyrosine kinase activity	3/ 1180	8/ 22015	0.375	0.00701873	0.527918	gene-ttk;gene-LOC118230760;gene-dyrk1aa	ttk;LOC118230760;dyrk1aa
3	GO:0015379	MF	potassium:chloride symporter activity	3/ 1180	8/ 22015	0.375	0.00701873	0.527918	gene-slc12a7b;gene-LOC118231832;gene-LOC118233178	slc12a7b;LOC118231832;LOC118233178
48	GO:0031325	BP	positive regulation of cellular metabolic process	48/ 1180	608/ 22015	0.0789474	0.00778182	0.561966	gene-tra2a;gene-LOC118216807;gene-LOC118232964;gene-mettl16;gene-tnip1;gene-elof1;gene-tfe3a;gene-runx1;gene-mtf1;gene-LOC118211677;gene-LOC118236525;gene-axin1;gene-LOC118211675;gene-LOC118220891;gene-kdm8;gene-traf2b;gene-LOC118223562;gene-polr2g;gene-LOC118233172;gene-stat5a;gene-LOC118231004;gene-LOC118222405;gene-tefa;gene-ikzf2;gene-dyrk1aa;gene-nfe2;gene-sting1;gene-rnf144aa;gene-dcun1d5;g…	tra2a;LOC118216807;LOC118232964;mettl16;tnip1;elof1;tfe3a;runx1;mtf1;LOC118211677;LOC118236525;axin1;LOC118211675;LOC118220891;kdm8;traf2b;LOC118223562;polr2g;LOC118233172;stat5a;LOC118231004;LOC118222405;tefa;ikzf2;dyrk1aa;nfe2;sting1;rnf144aa;dcun1d5;ccny;tnksb;LOC118229761;LOC118223000;stat3;traf1;LOC118227581;LOC118223705;arntl1b;mef2cb;vegfab;LOC118229931;LOC118208728;LOC118231987;chd8;LOC11…
248	GO:0044237	BP	cellular metabolic process	248/ 1180	3977/ 22015	0.0623586	0.00813002	0.561966	gene-rnf20;gene-LOC118209884;gene-derl3;gene-LOC118227577;gene-tfe3a;gene-rps28;gene-LOC118233875;gene-c1galt1a;gene-LOC118235681;gene-mtf1;gene-LOC118214964;gene-LOC118225264;gene-LOC118222913;gene-atp5f1e;gene-LOC118207399;gene-rtel1;gene-atg4da;gene-alas2;gene-st6galnac4;gene-sftpbb;gene-LOC118218821;gene-LOC118218822;gene-rps18;gene-spop;gene-tsen15;gene-LOC118219261;gene-LOC118227581;gene-sh…	rnf20;LOC118209884;derl3;LOC118227577;tfe3a;rps28;LOC118233875;c1galt1a;LOC118235681;mtf1;LOC118214964;LOC118225264;LOC118222913;atp5f1e;LOC118207399;rtel1;atg4da;alas2;st6galnac4;sftpbb;LOC118218821;LOC118218822;rps18;spop;tsen15;LOC118219261;LOC118227581;sh3pxd2aa;dyrk1aa;LOC118235191;usp14;cdaa;wdr37;dcun1d5;LOC118228095;LOC118233889;dmap1;ccnl1a;dtx4a;tpst1;tpst2;LOC118206991;blvra;LOC1182203…
2	GO:0071470	BP	cellular response to osmotic stress	2/ 1180	3/ 22015	0.666667	0.00830467	0.561966	gene-LOC118231832;gene-LOC118216179	LOC118231832;LOC118216179
2	GO:0048250	BP	iron import into the mitochondrion	2/ 1180	3/ 22015	0.666667	0.00830467	0.561966	gene-slc25a28;gene-slc25a37	slc25a28;slc25a37
2	GO:0006901	BP	vesicle coating	2/ 1180	3/ 22015	0.666667	0.00830467	0.561966	gene-tfg;gene-sec16a	tfg;sec16a
2	GO:0033572	BP	transferrin transport	2/ 1180	3/ 22015	0.666667	0.00830467	0.561966	gene-LOC118230761;gene-tfr2	LOC118230761;tfr2
2	GO:0071600	BP	otic vesicle morphogenesis	2/ 1180	3/ 22015	0.666667	0.00830467	0.561966	gene-nfe2;gene-LOC118225780	nfe2;LOC118225780
2	GO:0098586	BP	cellular response to virus	2/ 1180	3/ 22015	0.666667	0.00830467	0.561966	gene-sting1;gene-LOC118228305	sting1;LOC118228305
2	GO:0140058	BP	neuron projection arborization	2/ 1180	3/ 22015	0.666667	0.00830467	0.561966	gene-LOC118210981;gene-ulk2	LOC118210981;ulk2
2	GO:0048208	BP	COPII vesicle coating	2/ 1180	3/ 22015	0.666667	0.00830467	0.561966	gene-tfg;gene-sec16a	tfg;sec16a
2	GO:0000839	CC	Hrd1p ubiquitin ligase ERAD-L complex	2/ 1180	3/ 22015	0.666667	0.00830467	0.561966	gene-LOC118230453;gene-derl3	LOC118230453;derl3
154	GO:0140096	MF	catalytic activity, acting on a protein	154/ 1180	2351/ 22015	0.065504	0.00769684	0.561966	gene-rnf20;gene-LOC118206618;gene-map2k5;gene-LOC118212588;gene-nktr;gene-suv39h1a;gene-c1galt1a;gene-LOC118235568;gene-LOC118230349;gene-pias4b;gene-zdhhc5a;gene-LOC118208713;gene-ece1;gene-atg4da;gene-tinagl1;gene-sich73-40a2.1;gene-rad18;gene-LOC118219261;gene-casp7;gene-agtpbp1;gene-usp14;gene-LOC118233651;gene-LOC118233889;gene-LOC118217213;gene-LOC118229550;gene-tpst1;gene-dyrk1aa;gene-tpst…	rnf20;LOC118206618;map2k5;LOC118212588;nktr;suv39h1a;c1galt1a;LOC118235568;LOC118230349;pias4b;zdhhc5a;LOC118208713;ece1;atg4da;tinagl1;si:ch73-40a2.1;rad18;LOC118219261;casp7;agtpbp1;usp14;LOC118233651;LOC118233889;LOC118217213;LOC118229550;tpst1;dyrk1aa;tpst2;LOC118206991;LOC118227581;phkg2;LOC118220681;mgrn1a;LOC118221635;si:ch211-203d1.3;ripk2;LOC118228322;LOC118234826;LOC118233247;tpp2;spcs2…
8	GO:0015605	MF	organophosphate ester transmembrane transporter activity	8/ 1180	54/ 22015	0.148148	0.00770373	0.561966	gene-slc25a24;gene-slc25a37;gene-slc25a39;gene-LOC118210726;gene-slc25a28;gene-slc25a47b;gene-LOC118230822;gene-LOC118214813	slc25a24;slc25a37;slc25a39;LOC118210726;slc25a28;slc25a47b;LOC118230822;LOC118214813
13	GO:0101005	MF	ubiquitinyl hydrolase activity	13/ 1180	109/ 22015	0.119266	0.00797973	0.561966	gene-usp25;gene-usp14;gene-vcpip1;gene-usp7;gene-usp42;gene-usp40;gene-usp1;gene-otud5a;gene-LOC118219261;gene-psmd14;gene-LOC118219731;gene-mindy1;gene-usp32	usp25;usp14;vcpip1;usp7;usp42;usp40;usp1;otud5a;LOC118219261;psmd14;LOC118219731;mindy1;usp32
2	GO:0004998	MF	transferrin receptor activity	2/ 1180	3/ 22015	0.666667	0.00830467	0.561966	gene-LOC118230761;gene-tfr2	LOC118230761;tfr2
2	GO:0004145	MF	diamine N-acetyltransferase activity	2/ 1180	3/ 22015	0.666667	0.00830467	0.561966	gene-LOC118234848;gene-LOC118234849	LOC118234848;LOC118234849
9	GO:0034728	BP	nucleosome organization	9/ 1180	66/ 22015	0.136364	0.00836484	0.562707	gene-LOC118218064;gene-shprh;gene-LOC118220702;gene-LOC118211110;gene-dmap1;gene-LOC118217642;gene-nap1l1;gene-LOC118236388;gene-h3f3c	LOC118218064;shprh;LOC118220702;LOC118211110;dmap1;LOC118217642;nap1l1;LOC118236388;h3f3c
31	GO:0031328	BP	positive regulation of cellular biosynthetic process	31/ 1180	357/ 22015	0.0868347	0.00858655	0.574245	gene-LOC118232964;gene-tnip1;gene-tfe3a;gene-LOC118212872;gene-mtf1;gene-elof1;gene-LOC118211677;gene-LOC118211675;gene-kdm8;gene-runx1;gene-LOC118223562;gene-polr2g;gene-LOC118233172;gene-stat5a;gene-LOC118231004;gene-tefa;gene-ikzf2;gene-dyrk1aa;gene-nfe2;gene-LOC118229761;gene-tnksb;gene-LOC118223000;gene-stat3;gene-LOC118223705;gene-arntl1b;gene-mef2cb;gene-LOC118229931;gene-LOC118208728;gene…	LOC118232964;tnip1;tfe3a;LOC118212872;mtf1;elof1;LOC118211677;LOC118211675;kdm8;runx1;LOC118223562;polr2g;LOC118233172;stat5a;LOC118231004;tefa;ikzf2;dyrk1aa;nfe2;LOC118229761;tnksb;LOC118223000;stat3;LOC118223705;arntl1b;mef2cb;LOC118229931;LOC118208728;chd8;LOC118220231;gpbp1l1
49	GO:0044248	BP	cellular catabolic process	49/ 1180	626/ 22015	0.0782748	0.0086896	0.577757	gene-usp25;gene-mettl16;gene-psma5;gene-derl3;gene-ubxn8;gene-LOC118234272;gene-usp42;gene-smg9;gene-usp40;gene-LOC118230453;gene-LOC118230365;gene-tmub2;gene-LOC118216801;gene-ggt5b;gene-LOC118215815;gene-fbxl18;gene-shrprbck1r;gene-atg4da;gene-LOC118208953;gene-polr2g;gene-LOC118216863;gene-usp7;gene-LOC118207276;gene-usp1;gene-spop;gene-LOC118219261;gene-LOC118222405;gene-rad23aa;gene-nedd4a;g…	usp25;mettl16;psma5;derl3;ubxn8;LOC118234272;usp42;smg9;usp40;LOC118230453;LOC118230365;tmub2;LOC118216801;ggt5b;LOC118215815;fbxl18;shrprbck1r;atg4da;LOC118208953;polr2g;LOC118216863;usp7;LOC118207276;usp1;spop;LOC118219261;LOC118222405;rad23aa;nedd4a;gpcpd1;usp32;usp14;cdaa;rnf144aa;upf3b;LOC118228095;psmd1;acox1;LOC118211093;pygb;LOC118218809;LOC118227581;LOC118223705;blvra;upf2;ubc;mtrex;LOC1…
4	GO:0006779	BP	porphyrin-containing compound biosynthetic process	4/ 1180	16/ 22015	0.25	0.00889997	0.5816	gene-uros;gene-fech;gene-LOC118233588;gene-alas2	uros;fech;LOC118233588;alas2
4	GO:0030010	BP	establishment of cell polarity	4/ 1180	16/ 22015	0.25	0.00889997	0.5816	gene-arf6a;gene-stat3;gene-LOC118213617;gene-LOC118230542	arf6a;stat3;LOC118213617;LOC118230542
4	GO:0035329	BP	hippo signaling	4/ 1180	16/ 22015	0.25	0.00889997	0.5816	gene-LOC118230542;gene-LOC118211677;gene-LOC118211675;gene-tead1b	LOC118230542;LOC118211677;LOC118211675;tead1b
31	GO:0009891	BP	positive regulation of biosynthetic process	31/ 1180	361/ 22015	0.0858726	0.00921346	0.595283	gene-LOC118232964;gene-tnip1;gene-tfe3a;gene-LOC118212872;gene-mtf1;gene-elof1;gene-LOC118211677;gene-LOC118211675;gene-kdm8;gene-runx1;gene-LOC118223562;gene-polr2g;gene-LOC118233172;gene-stat5a;gene-LOC118231004;gene-tefa;gene-ikzf2;gene-dyrk1aa;gene-nfe2;gene-LOC118229761;gene-tnksb;gene-LOC118223000;gene-stat3;gene-LOC118223705;gene-arntl1b;gene-mef2cb;gene-LOC118229931;gene-LOC118208728;gene…	LOC118232964;tnip1;tfe3a;LOC118212872;mtf1;elof1;LOC118211677;LOC118211675;kdm8;runx1;LOC118223562;polr2g;LOC118233172;stat5a;LOC118231004;tefa;ikzf2;dyrk1aa;nfe2;LOC118229761;tnksb;LOC118223000;stat3;LOC118223705;arntl1b;mef2cb;LOC118229931;LOC118208728;chd8;LOC118220231;gpbp1l1
5	GO:0030522	BP	intracellular receptor signaling pathway	5/ 1180	25/ 22015	0.2	0.00949849	0.6003	gene-LOC118231004;gene-apc;gene-sting1;gene-LOC118232964;gene-LOC118228305	LOC118231004;apc;sting1;LOC118232964;LOC118228305
13	GO:0019783	MF	ubiquitin-like protein-specific protease activity	13/ 1180	113/ 22015	0.115044	0.00944237	0.6003	gene-mindy1;gene-usp25;gene-usp14;gene-vcpip1;gene-usp7;gene-usp42;gene-usp40;gene-usp1;gene-otud5a;gene-LOC118219261;gene-LOC118219731;gene-uspl1;gene-usp32	mindy1;usp25;usp14;vcpip1;usp7;usp42;usp40;usp1;otud5a;LOC118219261;LOC118219731;uspl1;usp32
7	GO:0042054	MF	histone methyltransferase activity	7/ 1180	45/ 22015	0.155556	0.00950108	0.6003	gene-setd2;gene-rbbp5;gene-suv39h1a;gene-LOC118229550;gene-setmar;gene-ash1l;gene-LOC118206991	setd2;rbbp5;suv39h1a;LOC118229550;setmar;ash1l;LOC118206991
14	GO:1901700	BP	response to oxygen-containing compound	14/ 1180	128/ 22015	0.109375	0.00959937	0.603178	gene-p2rx5;gene-lamtor3;gene-LOC118232964;gene-entpd1;gene-p2rx1;gene-vegfab;gene-LOC118210320;gene-LOC118231987;gene-gckr;gene-LOC118236525;gene-p2rx4a;gene-LOC118229931;gene-LOC118227084;gene-stat3	p2rx5;lamtor3;LOC118232964;entpd1;p2rx1;vegfab;LOC118210320;LOC118231987;gckr;LOC118236525;p2rx4a;LOC118229931;LOC118227084;stat3
6	GO:0010970	BP	transport along microtubule	6/ 1180	35/ 22015	0.171429	0.00998854	0.611844	gene-LOC118230800;gene-LOC118210981;gene-LOC118212555;gene-kif13a;gene-LOC118208953;gene-cep131	LOC118230800;LOC118210981;LOC118212555;kif13a;LOC118208953;cep131
3	GO:0006783	BP	heme biosynthetic process	3/ 1180	9/ 22015	0.333333	0.0101118	0.611844	gene-fech;gene-LOC118233588;gene-alas2	fech;LOC118233588;alas2
3	GO:0061014	BP	positive regulation of mRNA catabolic process	3/ 1180	9/ 22015	0.333333	0.0101118	0.611844	gene-polr2g;gene-LOC118220891;gene-mettl16	polr2g;LOC118220891;mettl16
3	GO:0072384	BP	organelle transport along microtubule	3/ 1180	9/ 22015	0.333333	0.0101118	0.611844	gene-LOC118230800;gene-kif13a;gene-LOC118212555	LOC118230800;kif13a;LOC118212555
3	GO:0009409	BP	response to cold	3/ 1180	9/ 22015	0.333333	0.0101118	0.611844	gene-LOC118213512;gene-LOC118210320;gene-ucp2	LOC118213512;LOC118210320;ucp2
3	GO:0004931	MF	extracellularly ATP-gated cation channel activity	3/ 1180	9/ 22015	0.333333	0.0101118	0.611844	gene-p2rx4a;gene-p2rx5;gene-p2rx1	p2rx4a;p2rx5;p2rx1
10	GO:0016410	MF	N-acyltransferase activity	10/ 1180	80/ 22015	0.125	0.0102547	0.617223	gene-LOC118218064;gene-nat10;gene-LOC118220702;gene-LOC118215217;gene-alas2;gene-LOC118233708;gene-LOC118219849;gene-LOC118220231;gene-LOC118234848;gene-LOC118234849	LOC118218064;nat10;LOC118220702;LOC118215217;alas2;LOC118233708;LOC118219849;LOC118220231;LOC118234848;LOC118234849
27	GO:0051020	MF	GTPase binding	27/ 1180	307/ 22015	0.0879479	0.0104808	0.627529	gene-arhgef12a;gene-LOC118214167;gene-LOC118212589;gene-mcf2la;gene-LOC118221381;gene-LOC118218784;gene-rgl2;gene-tbc1d9;gene-LOC118223163;gene-sidkey-76b14.2;gene-ncf2;gene-LOC118234899;gene-LOC118232630;gene-LOC118224367;gene-LOC118232203;gene-LOC118235482;gene-LOC118212403;gene-sidkey-33c9.6;gene-LOC118234397;gene-fgd4a;gene-daam2;gene-LOC118213148;gene-tbc1d5;gene-LOC118220293;gene-LOC1182282…	arhgef12a;LOC118214167;LOC118212589;mcf2la;LOC118221381;LOC118218784;rgl2;tbc1d9;LOC118223163;si:dkey-76b14.2;ncf2;LOC118234899;LOC118232630;LOC118224367;LOC118232203;LOC118235482;LOC118212403;si:dkey-33c9.6;LOC118234397;fgd4a;daam2;LOC118213148;tbc1d5;LOC118220293;LOC118228237;LOC118218227;LOC118237088
7	GO:0034708	CC	methyltransferase complex	7/ 1180	46/ 22015	0.152174	0.0107011	0.637384	gene-phf20b;gene-rbbp5;gene-chd8;gene-LOC118231574;gene-LOC118227811;gene-LOC118206991;gene-cxxc1a	phf20b;rbbp5;chd8;LOC118231574;LOC118227811;LOC118206991;cxxc1a
4	GO:0062197	BP	cellular response to chemical stress	4/ 1180	17/ 22015	0.235294	0.0111525	0.654048	gene-nfe2l2a;gene-LOC118231832;gene-LOC118216793;gene-LOC118216179	nfe2l2a;LOC118231832;LOC118216793;LOC118216179
4	GO:0046148	BP	pigment biosynthetic process	4/ 1180	17/ 22015	0.235294	0.0111525	0.654048	gene-LOC118211093;gene-fech;gene-LOC118233588;gene-alas2	LOC118211093;fech;LOC118233588;alas2
4	GO:0015377	MF	cation:chloride symporter activity	4/ 1180	17/ 22015	0.235294	0.0111525	0.654048	gene-slc12a7b;gene-LOC118231832;gene-LOC118233178;gene-slc6a4a	slc12a7b;LOC118231832;LOC118233178;slc6a4a
30	GO:0010557	BP	positive regulation of macromolecule biosynthetic process	30/ 1180	349/ 22015	0.0859599	0.0112117	0.654166	gene-LOC118232964;gene-tnip1;gene-tfe3a;gene-LOC118212872;gene-mtf1;gene-elof1;gene-LOC118211677;gene-LOC118211675;gene-kdm8;gene-runx1;gene-LOC118223562;gene-polr2g;gene-LOC118233172;gene-stat5a;gene-LOC118231004;gene-tefa;gene-ikzf2;gene-dyrk1aa;gene-nfe2;gene-LOC118229761;gene-tnksb;gene-LOC118223000;gene-stat3;gene-arntl1b;gene-mef2cb;gene-LOC118229931;gene-LOC118208728;gene-chd8;gene-LOC1182…	LOC118232964;tnip1;tfe3a;LOC118212872;mtf1;elof1;LOC118211677;LOC118211675;kdm8;runx1;LOC118223562;polr2g;LOC118233172;stat5a;LOC118231004;tefa;ikzf2;dyrk1aa;nfe2;LOC118229761;tnksb;LOC118223000;stat3;arntl1b;mef2cb;LOC118229931;LOC118208728;chd8;LOC118220231;gpbp1l1
6	GO:0051302	BP	regulation of cell division	6/ 1180	36/ 22015	0.166667	0.0114556	0.665006	gene-prc1b;gene-il1b;gene-vegfab;gene-mtrex;gene-LOC118215350;gene-incenp	prc1b;il1b;vegfab;mtrex;LOC118215350;incenp
12	GO:1901698	BP	response to nitrogen compound	12/ 1180	101/ 22015	0.118812	0.0115546	0.667366	gene-p2rx5;gene-lamtor3;gene-p2rx1;gene-derl3;gene-ubxn8;gene-LOC118230453;gene-LOC118231987;gene-p2rx4a;gene-stat3;gene-LOC118236525;gene-acaca;gene-tmub2	p2rx5;lamtor3;p2rx1;derl3;ubxn8;LOC118230453;LOC118231987;p2rx4a;stat3;LOC118236525;acaca;tmub2
8	GO:0006334	BP	nucleosome assembly	8/ 1180	58/ 22015	0.137931	0.0117687	0.676315	gene-LOC118218064;gene-shprh;gene-LOC118220702;gene-LOC118211110;gene-LOC118217642;gene-nap1l1;gene-LOC118236388;gene-h3f3c	LOC118218064;shprh;LOC118220702;LOC118211110;LOC118217642;nap1l1;LOC118236388;h3f3c
7	GO:0006418	BP	tRNA aminoacylation for protein translation	7/ 1180	47/ 22015	0.148936	0.0120074	0.683169	gene-hars;gene-fech;gene-kars1;gene-mgat1b;gene-cars2;gene-LOC118220190;gene-iars2	hars;fech;kars1;mgat1b;cars2;LOC118220190;iars2
7	GO:0005694	CC	chromosome	7/ 1180	47/ 22015	0.148936	0.0120074	0.683169	gene-setd2;gene-LOC118220703;gene-suv39h1a;gene-top1;gene-smarcb1b;gene-setmar;gene-ncaph2	setd2;LOC118220703;suv39h1a;top1;smarcb1b;setmar;ncaph2
9	GO:0008276	MF	protein methyltransferase activity	9/ 1180	70/ 22015	0.128571	0.0121627	0.688578	gene-hemk1;gene-rbbp5;gene-LOC118221635;gene-suv39h1a;gene-LOC118229550;gene-setd2;gene-setmar;gene-ash1l;gene-LOC118206991	hemk1;rbbp5;LOC118221635;suv39h1a;LOC118229550;setd2;setmar;ash1l;LOC118206991
26	GO:0010033	BP	response to organic substance	26/ 1180	296/ 22015	0.0878378	0.0129371	0.726456	gene-p2rx5;gene-lamtor3;gene-LOC118232964;gene-p2rx1;gene-mapk1;gene-ubxn8;gene-LOC118236525;gene-LOC118229420;gene-LOC118227084;gene-acaca;gene-LOC118229931;gene-LOC118230453;gene-LOC118208953;gene-rbbp5;gene-stat3;gene-LOC118231004;gene-derl3;gene-stat2;gene-entpd1;gene-vegfab;gene-ssr1;gene-gckr;gene-LOC118231987;gene-p2rx4a;gene-LOC118216179;gene-tmub2	p2rx5;lamtor3;LOC118232964;p2rx1;mapk1;ubxn8;LOC118236525;LOC118229420;LOC118227084;acaca;LOC118229931;LOC118230453;LOC118208953;rbbp5;stat3;LOC118231004;derl3;stat2;entpd1;vegfab;ssr1;gckr;LOC118231987;p2rx4a;LOC118216179;tmub2
6	GO:0042147	BP	retrograde transport, endosome to Golgi	6/ 1180	37/ 22015	0.162162	0.0130683	0.726456	gene-LOC118236097;gene-sidkey-246g23.2;gene-LOC118214251;gene-rab41;gene-tbc1d23;gene-vps29	LOC118236097;si:dkey-246g23.2;LOC118214251;rab41;tbc1d23;vps29
28	GO:0045893	BP	positive regulation of transcription, DNA-templated	28/ 1180	327/ 22015	0.0856269	0.0131799	0.726456	gene-LOC118232964;gene-tnip1;gene-tfe3a;gene-LOC118212872;gene-mtf1;gene-elof1;gene-LOC118211677;gene-LOC118211675;gene-kdm8;gene-runx1;gene-LOC118223562;gene-stat5a;gene-LOC118233172;gene-LOC118231004;gene-tefa;gene-ikzf2;gene-dyrk1aa;gene-nfe2;gene-LOC118229761;gene-LOC118223000;gene-stat3;gene-arntl1b;gene-mef2cb;gene-LOC118229931;gene-LOC118208728;gene-chd8;gene-LOC118220231;gene-gpbp1l1	LOC118232964;tnip1;tfe3a;LOC118212872;mtf1;elof1;LOC118211677;LOC118211675;kdm8;runx1;LOC118223562;stat5a;LOC118233172;LOC118231004;tefa;ikzf2;dyrk1aa;nfe2;LOC118229761;LOC118223000;stat3;arntl1b;mef2cb;LOC118229931;LOC118208728;chd8;LOC118220231;gpbp1l1
28	GO:1902680	BP	positive regulation of RNA biosynthetic process	28/ 1180	327/ 22015	0.0856269	0.0131799	0.726456	gene-LOC118232964;gene-tnip1;gene-tfe3a;gene-LOC118212872;gene-mtf1;gene-elof1;gene-LOC118211677;gene-LOC118211675;gene-kdm8;gene-runx1;gene-LOC118223562;gene-stat5a;gene-LOC118233172;gene-LOC118231004;gene-tefa;gene-ikzf2;gene-dyrk1aa;gene-nfe2;gene-LOC118229761;gene-LOC118223000;gene-stat3;gene-arntl1b;gene-mef2cb;gene-LOC118229931;gene-LOC118208728;gene-chd8;gene-LOC118220231;gene-gpbp1l1	LOC118232964;tnip1;tfe3a;LOC118212872;mtf1;elof1;LOC118211677;LOC118211675;kdm8;runx1;LOC118223562;stat5a;LOC118233172;LOC118231004;tefa;ikzf2;dyrk1aa;nfe2;LOC118229761;LOC118223000;stat3;arntl1b;mef2cb;LOC118229931;LOC118208728;chd8;LOC118220231;gpbp1l1
28	GO:1903508	BP	positive regulation of nucleic acid-templated transcription	28/ 1180	327/ 22015	0.0856269	0.0131799	0.726456	gene-LOC118232964;gene-tnip1;gene-tfe3a;gene-LOC118212872;gene-mtf1;gene-elof1;gene-LOC118211677;gene-LOC118211675;gene-kdm8;gene-runx1;gene-LOC118223562;gene-stat5a;gene-LOC118233172;gene-LOC118231004;gene-tefa;gene-ikzf2;gene-dyrk1aa;gene-nfe2;gene-LOC118229761;gene-LOC118223000;gene-stat3;gene-arntl1b;gene-mef2cb;gene-LOC118229931;gene-LOC118208728;gene-chd8;gene-LOC118220231;gene-gpbp1l1	LOC118232964;tnip1;tfe3a;LOC118212872;mtf1;elof1;LOC118211677;LOC118211675;kdm8;runx1;LOC118223562;stat5a;LOC118233172;LOC118231004;tefa;ikzf2;dyrk1aa;nfe2;LOC118229761;LOC118223000;stat3;arntl1b;mef2cb;LOC118229931;LOC118208728;chd8;LOC118220231;gpbp1l1
5	GO:0018105	BP	peptidyl-serine phosphorylation	5/ 1180	27/ 22015	0.185185	0.0132129	0.726456	gene-zgc86598;gene-LOC118207399;gene-LOC118216807;gene-csnk1a1;gene-dyrk1aa	zgc:86598;LOC118207399;LOC118216807;csnk1a1;dyrk1aa
4	GO:0034401	BP	chromatin organization involved in regulation of transcription	4/ 1180	18/ 22015	0.222222	0.0137414	0.748317	gene-LOC118226762;gene-suv39h1a;gene-LOC118236388;gene-elof1	LOC118226762;suv39h1a;LOC118236388;elof1
4	GO:0014074	BP	response to purine-containing compound	4/ 1180	18/ 22015	0.222222	0.0137414	0.748317	gene-LOC118231987;gene-p2rx4a;gene-p2rx5;gene-p2rx1	LOC118231987;p2rx4a;p2rx5;p2rx1
3	GO:0033198	BP	response to ATP	3/ 1180	10/ 22015	0.3	0.0138759	0.748513	gene-p2rx4a;gene-p2rx5;gene-p2rx1	p2rx4a;p2rx5;p2rx1
3	GO:0008361	BP	regulation of cell size	3/ 1180	10/ 22015	0.3	0.0138759	0.748513	gene-slc12a7b;gene-stat3;gene-LOC118233178	slc12a7b;stat3;LOC118233178
51	GO:0009893	BP	positive regulation of metabolic process	51/ 1180	679/ 22015	0.0751105	0.0150793	0.76511	gene-tra2a;gene-LOC118216807;gene-LOC118232964;gene-mettl16;gene-qki2;gene-tnip1;gene-elof1;gene-tfe3a;gene-runx1;gene-mtf1;gene-LOC118211677;gene-LOC118236525;gene-axin1;gene-LOC118211675;gene-LOC118220891;gene-kdm8;gene-traf2b;gene-LOC118223562;gene-polr2g;gene-LOC118233172;gene-stat5a;gene-LOC118231004;gene-LOC118228305;gene-LOC118222405;gene-tefa;gene-ikzf2;gene-dyrk1aa;gene-nfe2;gene-sting1;…	tra2a;LOC118216807;LOC118232964;mettl16;qki2;tnip1;elof1;tfe3a;runx1;mtf1;LOC118211677;LOC118236525;axin1;LOC118211675;LOC118220891;kdm8;traf2b;LOC118223562;polr2g;LOC118233172;stat5a;LOC118231004;LOC118228305;LOC118222405;tefa;ikzf2;dyrk1aa;nfe2;sting1;rnf144aa;apc;dcun1d5;ccny;tnksb;LOC118229761;LOC118223000;stat3;traf1;LOC118227581;LOC118223705;arntl1b;mef2cb;vegfab;LOC118229931;LOC118208728;L…
215	GO:0006807	BP	nitrogen compound metabolic process	215/ 1180	3450/ 22015	0.0623188	0.0151041	0.76511	gene-rnf20;gene-derl3;gene-LOC118227577;gene-tfe3a;gene-rps28;gene-mgrn1a;gene-c1galt1a;gene-LOC118235681;gene-LOC118214964;gene-atp5f1e;gene-fech;gene-rtel1;gene-traf2b;gene-alas2;gene-st6galnac4;gene-sftpbb;gene-LOC118218821;gene-LOC118218822;gene-rps18;gene-spop;gene-tsen15;gene-LOC118219261;gene-LOC118227581;gene-dyrk1aa;gene-LOC118235191;gene-usp14;gene-LOC118229665;gene-wdr37;gene-LOC118212…	rnf20;derl3;LOC118227577;tfe3a;rps28;mgrn1a;c1galt1a;LOC118235681;LOC118214964;atp5f1e;fech;rtel1;traf2b;alas2;st6galnac4;sftpbb;LOC118218821;LOC118218822;rps18;spop;tsen15;LOC118219261;LOC118227581;dyrk1aa;LOC118235191;usp14;LOC118229665;wdr37;LOC118212860;LOC118228095;LOC118233889;dmap1;ccnl1a;dtx4a;tpst1;tpst2;LOC118206991;LOC118220328;ctps1b;LOC118223705;blvra;exosc1;xrcc1;sfswap;rpl10;tarbp2…
5	GO:0018209	BP	peptidyl-serine modification	5/ 1180	28/ 22015	0.178571	0.0153922	0.76511	gene-zgc86598;gene-LOC118207399;gene-LOC118216807;gene-csnk1a1;gene-dyrk1aa	zgc:86598;LOC118207399;LOC118216807;csnk1a1;dyrk1aa
51	GO:0071705	BP	nitrogen compound transport	51/ 1180	682/ 22015	0.0747801	0.0154842	0.76511	gene-LOC118207406;gene-LOC118224316;gene-ap2m1b;gene-trappc11;gene-tango2;gene-atg4da;gene-mon1ba;gene-LOC118227303;gene-sidt2;gene-vps29;gene-LOC118225611;gene-LOC118234127;gene-vps41;gene-tbc1d9;gene-tfr2;gene-arf6a;gene-timm21;gene-rrbp1b;gene-ap3m2;gene-rab41;gene-LOC118230761;gene-LOC118232630;gene-LOC118208953;gene-slc43a2b;gene-LOC118216645;gene-stam2;gene-LOC118212403;gene-zc3h11a;gene-vp…	LOC118207406;LOC118224316;ap2m1b;trappc11;tango2;atg4da;mon1ba;LOC118227303;sidt2;vps29;LOC118225611;LOC118234127;vps41;tbc1d9;tfr2;arf6a;timm21;rrbp1b;ap3m2;rab41;LOC118230761;LOC118232630;LOC118208953;slc43a2b;LOC118216645;stam2;LOC118212403;zc3h11a;vps37ba;LOC118234397;LOC118220839;LOC118236097;sec16a;LOC118221293;cep131;exoc7;LOC118214813;flvcr1;tbc1d5;ap1b1;LOC118214251;LOC118220293;stx16;LO…
12	GO:0006790	BP	sulfur compound metabolic process	12/ 1180	108/ 22015	0.111111	0.0155199	0.76511	gene-ggt5b;gene-mettl16;gene-fxn;gene-LOC118212626;gene-suclg1;gene-LOC118234826;gene-LOC118207276;gene-acss1;gene-tpst1;gene-mat2ab;gene-tpst2;gene-mtrr	ggt5b;mettl16;fxn;LOC118212626;suclg1;LOC118234826;LOC118207276;acss1;tpst1;mat2ab;tpst2;mtrr
2	GO:0034198	BP	cellular response to amino acid starvation	2/ 1180	4/ 22015	0.5	0.0160195	0.76511	gene-LOC118236525;gene-nprl3	LOC118236525;nprl3
2	GO:0046037	BP	GMP metabolic process	2/ 1180	4/ 22015	0.5	0.0160195	0.76511	gene-gmps;gene-LOC118229665	gmps;LOC118229665
2	GO:1990928	BP	response to amino acid starvation	2/ 1180	4/ 22015	0.5	0.0160195	0.76511	gene-LOC118236525;gene-nprl3	LOC118236525;nprl3
2	GO:0006177	BP	GMP biosynthetic process	2/ 1180	4/ 22015	0.5	0.0160195	0.76511	gene-gmps;gene-LOC118229665	gmps;LOC118229665
2	GO:0021533	BP	cell differentiation in hindbrain	2/ 1180	4/ 22015	0.5	0.0160195	0.76511	gene-LOC118207899;gene-atg4da	LOC118207899;atg4da
2	GO:0051304	BP	chromosome separation	2/ 1180	4/ 22015	0.5	0.0160195	0.76511	gene-ttk;gene-ncaph2	ttk;ncaph2
2	GO:0021702	BP	cerebellar Purkinje cell differentiation	2/ 1180	4/ 22015	0.5	0.0160195	0.76511	gene-LOC118207899;gene-atg4da	LOC118207899;atg4da
2	GO:0150117	BP	positive regulation of cell-substrate junction organization	2/ 1180	4/ 22015	0.5	0.0160195	0.76511	gene-arf6a;gene-vegfab	arf6a;vegfab
2	GO:0030877	CC	beta-catenin destruction complex	2/ 1180	4/ 22015	0.5	0.0160195	0.76511	gene-axin1;gene-apc	axin1;apc
2	GO:0000796	CC	condensin complex	2/ 1180	4/ 22015	0.5	0.0160195	0.76511	gene-ncaph2;gene-ncapg	ncaph2;ncapg
2	GO:0005964	CC	phosphorylase kinase complex	2/ 1180	4/ 22015	0.5	0.0160195	0.76511	gene-LOC118214964;gene-phkg2	LOC118214964;phkg2
52	GO:0043228	CC	non-membrane-bounded organelle	52/ 1180	694/ 22015	0.074928	0.0160569	0.76511	gene-LOC118220801;gene-nat10;gene-rps27.1;gene-cep83;gene-LOC118215217;gene-LOC118227577;gene-LOC118218279;gene-LOC118212588;gene-LOC118228305;gene-suv39h1a;gene-LOC118211066;gene-LOC118235683;gene-mrps24;gene-LOC118216518;gene-LOC118213148;gene-ncaph2;gene-arf6a;gene-map7d1a;gene-kptn;gene-LOC118220891;gene-rps28;gene-LOC118208953;gene-polr2g;gene-rbbp5;gene-hsd17b14;gene-rps18;gene-LOC118233607…	LOC118220801;nat10;rps27.1;cep83;LOC118215217;LOC118227577;LOC118218279;LOC118212588;LOC118228305;suv39h1a;LOC118211066;LOC118235683;mrps24;LOC118216518;LOC118213148;ncaph2;arf6a;map7d1a;kptn;LOC118220891;rps28;LOC118208953;polr2g;rbbp5;hsd17b14;rps18;LOC118233607;LOC118215350;syne3;LOC118220703;prc1b;LOC118229761;rpl3;nolc1;smarcb1b;nusap1;LOC118225664;LOC118207399;ezrb;gar1;setd2;exosc1;LOC1182…
52	GO:0043232	CC	intracellular non-membrane-bounded organelle	52/ 1180	694/ 22015	0.074928	0.0160569	0.76511	gene-LOC118220801;gene-nat10;gene-rps27.1;gene-cep83;gene-LOC118215217;gene-LOC118227577;gene-LOC118218279;gene-LOC118212588;gene-LOC118228305;gene-suv39h1a;gene-LOC118211066;gene-LOC118235683;gene-mrps24;gene-LOC118216518;gene-LOC118213148;gene-ncaph2;gene-arf6a;gene-map7d1a;gene-kptn;gene-LOC118220891;gene-rps28;gene-LOC118208953;gene-polr2g;gene-rbbp5;gene-hsd17b14;gene-rps18;gene-LOC118233607…	LOC118220801;nat10;rps27.1;cep83;LOC118215217;LOC118227577;LOC118218279;LOC118212588;LOC118228305;suv39h1a;LOC118211066;LOC118235683;mrps24;LOC118216518;LOC118213148;ncaph2;arf6a;map7d1a;kptn;LOC118220891;rps28;LOC118208953;polr2g;rbbp5;hsd17b14;rps18;LOC118233607;LOC118215350;syne3;LOC118220703;prc1b;LOC118229761;rpl3;nolc1;smarcb1b;nusap1;LOC118225664;LOC118207399;ezrb;gar1;setd2;exosc1;LOC1182…
7	GO:0016278	MF	lysine N-methyltransferase activity	7/ 1180	49/ 22015	0.142857	0.0149585	0.76511	gene-setd2;gene-rbbp5;gene-suv39h1a;gene-LOC118229550;gene-setmar;gene-ash1l;gene-LOC118206991	setd2;rbbp5;suv39h1a;LOC118229550;setmar;ash1l;LOC118206991
7	GO:0016279	MF	protein-lysine N-methyltransferase activity	7/ 1180	49/ 22015	0.142857	0.0149585	0.76511	gene-setd2;gene-rbbp5;gene-suv39h1a;gene-LOC118229550;gene-setmar;gene-ash1l;gene-LOC118206991	setd2;rbbp5;suv39h1a;LOC118229550;setmar;ash1l;LOC118206991
12	GO:0036459	MF	thiol-dependent ubiquitinyl hydrolase activity	12/ 1180	108/ 22015	0.111111	0.0155199	0.76511	gene-usp25;gene-usp14;gene-vcpip1;gene-usp7;gene-usp42;gene-usp40;gene-usp1;gene-otud5a;gene-LOC118219261;gene-LOC118219731;gene-mindy1;gene-usp32	usp25;usp14;vcpip1;usp7;usp42;usp40;usp1;otud5a;LOC118219261;LOC118219731;mindy1;usp32
2	GO:0051787	MF	misfolded protein binding	2/ 1180	4/ 22015	0.5	0.0160195	0.76511	gene-derl3;gene-LOC118208953	derl3;LOC118208953
2	GO:0036374	MF	glutathione hydrolase activity	2/ 1180	4/ 22015	0.5	0.0160195	0.76511	gene-ggt5b;gene-LOC118207276	ggt5b;LOC118207276
2	GO:0005153	MF	interleukin-8 receptor binding	2/ 1180	4/ 22015	0.5	0.0160195	0.76511	gene-LOC118227084;gene-LOC118227146	LOC118227084;LOC118227146
2	GO:0045236	MF	CXCR chemokine receptor binding	2/ 1180	4/ 22015	0.5	0.0160195	0.76511	gene-LOC118227084;gene-LOC118227146	LOC118227084;LOC118227146
104	GO:0019538	BP	protein metabolic process	104/ 1180	1549/ 22015	0.0671401	0.0163692	0.771047	gene-rnf20;gene-LOC118230761;gene-LOC118227577;gene-fbxw5;gene-mgrn1a;gene-c1galt1a;gene-LOC118235681;gene-LOC118214964;gene-psmb13a;gene-traf2b;gene-alas2;gene-st6galnac4;gene-LOC118218821;gene-LOC118218822;gene-rps18;gene-spop;gene-LOC118219261;gene-LOC118220328;gene-dyrk1aa;gene-usp14;gene-dcun1d5;gene-LOC118233889;gene-dtx4a;gene-tpst1;gene-tpst2;gene-LOC118206991;gene-LOC118227581;gene-rpl10…	rnf20;LOC118230761;LOC118227577;fbxw5;mgrn1a;c1galt1a;LOC118235681;LOC118214964;psmb13a;traf2b;alas2;st6galnac4;LOC118218821;LOC118218822;rps18;spop;LOC118219261;LOC118220328;dyrk1aa;usp14;dcun1d5;LOC118233889;dtx4a;tpst1;tpst2;LOC118206991;LOC118227581;rpl10;ubc;LOC118234826;spcs2;usp25;ubxn8;cops4;LOC118216807;arf6a;hars;fbxl18;mgat1b;st3gal3b;LOC118230453;scpep1;ntmt1;nedd4a;usp32;st6galnac;ex…
4	GO:0046683	BP	response to organophosphorus	4/ 1180	19/ 22015	0.210526	0.016682	0.771047	gene-LOC118231987;gene-p2rx4a;gene-p2rx5;gene-p2rx1	LOC118231987;p2rx4a;p2rx5;p2rx1
4	GO:0009408	BP	response to heat	4/ 1180	19/ 22015	0.210526	0.016682	0.771047	gene-LOC118227693;gene-LOC118213512;gene-LOC118235683;gene-LOC118212872	LOC118227693;LOC118213512;LOC118235683;LOC118212872
4	GO:0033014	BP	tetrapyrrole biosynthetic process	4/ 1180	19/ 22015	0.210526	0.016682	0.771047	gene-uros;gene-fech;gene-LOC118233588;gene-alas2	uros;fech;LOC118233588;alas2
25	GO:0019941	BP	modification-dependent protein catabolic process	25/ 1180	287/ 22015	0.087108	0.0167209	0.771047	gene-usp25;gene-psma5;gene-derl3;gene-ubxn8;gene-usp42;gene-usp40;gene-tmub2;gene-LOC118215815;gene-fbxl18;gene-shrprbck1r;gene-LOC118230453;gene-LOC118216863;gene-usp7;gene-usp1;gene-spop;gene-LOC118219261;gene-LOC118222405;gene-nedd4a;gene-usp32;gene-usp14;gene-rnf144aa;gene-psmd1;gene-LOC118227581;gene-ubc;gene-rad23aa	usp25;psma5;derl3;ubxn8;usp42;usp40;tmub2;LOC118215815;fbxl18;shrprbck1r;LOC118230453;LOC118216863;usp7;usp1;spop;LOC118219261;LOC118222405;nedd4a;usp32;usp14;rnf144aa;psmd1;LOC118227581;ubc;rad23aa
7	GO:0016875	MF	ligase activity, forming carbon-oxygen bonds	7/ 1180	50/ 22015	0.14	0.0166127	0.771047	gene-hars;gene-fech;gene-kars1;gene-mgat1b;gene-cars2;gene-LOC118220190;gene-iars2	hars;fech;kars1;mgat1b;cars2;LOC118220190;iars2
7	GO:0004812	MF	aminoacyl-tRNA ligase activity	7/ 1180	50/ 22015	0.14	0.0166127	0.771047	gene-hars;gene-fech;gene-kars1;gene-mgat1b;gene-cars2;gene-LOC118220190;gene-iars2	hars;fech;kars1;mgat1b;cars2;LOC118220190;iars2
4	GO:0015296	MF	anion:cation symporter activity	4/ 1180	19/ 22015	0.210526	0.016682	0.771047	gene-slc12a7b;gene-LOC118231832;gene-LOC118233178;gene-slc6a4a	slc12a7b;LOC118231832;LOC118233178;slc6a4a
25	GO:0043632	BP	modification-dependent macromolecule catabolic process	25/ 1180	288/ 22015	0.0868056	0.0170388	0.782551	gene-usp25;gene-psma5;gene-derl3;gene-ubxn8;gene-usp42;gene-usp40;gene-tmub2;gene-LOC118215815;gene-fbxl18;gene-shrprbck1r;gene-LOC118230453;gene-LOC118216863;gene-usp7;gene-usp1;gene-spop;gene-LOC118219261;gene-LOC118222405;gene-nedd4a;gene-usp32;gene-usp14;gene-rnf144aa;gene-psmd1;gene-LOC118227581;gene-ubc;gene-rad23aa	usp25;psma5;derl3;ubxn8;usp42;usp40;tmub2;LOC118215815;fbxl18;shrprbck1r;LOC118230453;LOC118216863;usp7;usp1;spop;LOC118219261;LOC118222405;nedd4a;usp32;usp14;rnf144aa;psmd1;LOC118227581;ubc;rad23aa
9	GO:0008170	MF	N-methyltransferase activity	9/ 1180	74/ 22015	0.121622	0.0171168	0.782989	gene-rbbp5;gene-setd2;gene-mettl16;gene-LOC118221635;gene-suv39h1a;gene-LOC118229550;gene-setmar;gene-ash1l;gene-LOC118206991	rbbp5;setd2;mettl16;LOC118221635;suv39h1a;LOC118229550;setmar;ash1l;LOC118206991
71	GO:0006464	BP	cellular protein modification process	71/ 1180	1003/ 22015	0.0707876	0.0175871	0.794964	gene-galnt1;gene-rnf20;gene-c1galt1a;gene-usp25;gene-klhl15;gene-trappc11;gene-LOC118216596;gene-kdm8;gene-usp42;gene-mgrn1a;gene-usp40;gene-LOC118216807;gene-LOC118235681;gene-st6galnac4;gene-LOC118211469;gene-LOC118214964;gene-LOC118207399;gene-uspl1;gene-zgc86598;gene-LOC118215815;gene-fbxl18;gene-mgat1b;gene-shrprbck1r;gene-vcpip1;gene-traf2b;gene-LOC118230760;gene-klhl7;gene-LOC118218821;gen…	galnt1;rnf20;c1galt1a;usp25;klhl15;trappc11;LOC118216596;kdm8;usp42;mgrn1a;usp40;LOC118216807;LOC118235681;st6galnac4;LOC118211469;LOC118214964;LOC118207399;uspl1;zgc:86598;LOC118215815;fbxl18;mgat1b;shrprbck1r;vcpip1;traf2b;LOC118230760;klhl7;LOC118218821;usp7;usp1;LOC118206991;st6galnac;ntmt1;rad18;LOC118222154;LOC118222405;traf1;LOC118227581;LOC118218822;usp32;dyrk1aa;usp14;LOC118220819;rnf144…
71	GO:0036211	BP	protein modification process	71/ 1180	1003/ 22015	0.0707876	0.0175871	0.794964	gene-galnt1;gene-rnf20;gene-c1galt1a;gene-usp25;gene-klhl15;gene-trappc11;gene-LOC118216596;gene-kdm8;gene-usp42;gene-mgrn1a;gene-usp40;gene-LOC118216807;gene-LOC118235681;gene-st6galnac4;gene-LOC118211469;gene-LOC118214964;gene-LOC118207399;gene-uspl1;gene-zgc86598;gene-LOC118215815;gene-fbxl18;gene-mgat1b;gene-shrprbck1r;gene-vcpip1;gene-traf2b;gene-LOC118230760;gene-klhl7;gene-LOC118218821;gen…	galnt1;rnf20;c1galt1a;usp25;klhl15;trappc11;LOC118216596;kdm8;usp42;mgrn1a;usp40;LOC118216807;LOC118235681;st6galnac4;LOC118211469;LOC118214964;LOC118207399;uspl1;zgc:86598;LOC118215815;fbxl18;mgat1b;shrprbck1r;vcpip1;traf2b;LOC118230760;klhl7;LOC118218821;usp7;usp1;LOC118206991;st6galnac;ntmt1;rad18;LOC118222154;LOC118222405;traf1;LOC118227581;LOC118218822;usp32;dyrk1aa;usp14;LOC118220819;rnf144…
14	GO:0000151	CC	ubiquitin ligase complex	14/ 1180	133/ 22015	0.105263	0.0175734	0.794964	gene-LOC118227581;gene-fbxw5;gene-fbxl18;gene-shrprbck1r;gene-derl3;gene-LOC118230453;gene-klhl7;gene-LOC118226762;gene-LOC118216863;gene-dcun1d5;gene-klhl15;gene-LOC118224942;gene-rnf144aa;gene-LOC118222405	LOC118227581;fbxw5;fbxl18;shrprbck1r;derl3;LOC118230453;klhl7;LOC118226762;LOC118216863;dcun1d5;klhl15;LOC118224942;rnf144aa;LOC118222405
3	GO:0007205	BP	protein kinase C-activating G protein-coupled receptor signaling pathway	3/ 1180	11/ 22015	0.272727	0.0183294	0.796714	gene-LOC118223744;gene-LOC118236398;gene-dgkza	LOC118223744;LOC118236398;dgkza
3	GO:0000154	BP	rRNA modification	3/ 1180	11/ 22015	0.272727	0.0183294	0.796714	gene-nat10;gene-mettl16;gene-LOC118215217	nat10;mettl16;LOC118215217
3	GO:0090630	BP	activation of GTPase activity	3/ 1180	11/ 22015	0.272727	0.0183294	0.796714	gene-tbc1d5;gene-tbc1d9;gene-LOC118212403	tbc1d5;tbc1d9;LOC118212403
7	GO:0043038	BP	amino acid activation	7/ 1180	51/ 22015	0.137255	0.0183921	0.796714	gene-hars;gene-fech;gene-kars1;gene-mgat1b;gene-cars2;gene-LOC118220190;gene-iars2	hars;fech;kars1;mgat1b;cars2;LOC118220190;iars2
7	GO:0043039	BP	tRNA aminoacylation	7/ 1180	51/ 22015	0.137255	0.0183921	0.796714	gene-hars;gene-fech;gene-kars1;gene-mgat1b;gene-cars2;gene-LOC118220190;gene-iars2	hars;fech;kars1;mgat1b;cars2;LOC118220190;iars2
3	GO:0140457	MF	protein demethylase activity	3/ 1180	11/ 22015	0.272727	0.0183294	0.796714	gene-LOC118227811;gene-LOC118231574;gene-kdm8	LOC118227811;LOC118231574;kdm8
3	GO:0032452	MF	histone demethylase activity	3/ 1180	11/ 22015	0.272727	0.0183294	0.796714	gene-LOC118227811;gene-LOC118231574;gene-kdm8	LOC118227811;LOC118231574;kdm8
3	GO:0004143	MF	diacylglycerol kinase activity	3/ 1180	11/ 22015	0.272727	0.0183294	0.796714	gene-LOC118223744;gene-LOC118236398;gene-dgkza	LOC118223744;LOC118236398;dgkza
9	GO:0009451	BP	RNA modification	9/ 1180	75/ 22015	0.12	0.0185566	0.797796	gene-nat10;gene-gar1;gene-pus10;gene-cmtr2;gene-mettl16;gene-LOC118215217;gene-rpusd4;gene-kti12;gene-LOC118227792	nat10;gar1;pus10;cmtr2;mettl16;LOC118215217;rpusd4;kti12;LOC118227792
170	GO:0032991	CC	protein-containing complex	170/ 1180	2686/ 22015	0.0632911	0.0196411	0.838118	gene-LOC118218064;gene-tra2a;gene-LOC118232964;gene-ap2m1b;gene-LOC118217642;gene-nfyc;gene-LOC118233972;gene-rps28;gene-suv39h1a;gene-LOC118225714;gene-LOC118214964;gene-LOC118220711;gene-LOC118225822;gene-ncaph2;gene-ap3m2;gene-atp5f1e;gene-kif20bb;gene-rps18;gene-LOC118215460;gene-pdrg1;gene-wdr37;gene-dcun1d5;gene-LOC118212870;gene-LOC118233889;gene-taf7;gene-psmb13a;gene-LOC118206991;gene-LO…	LOC118218064;tra2a;LOC118232964;ap2m1b;LOC118217642;nfyc;LOC118233972;rps28;suv39h1a;LOC118225714;LOC118214964;LOC118220711;LOC118225822;ncaph2;ap3m2;atp5f1e;kif20bb;rps18;LOC118215460;pdrg1;wdr37;dcun1d5;LOC118212870;LOC118233889;taf7;psmb13a;LOC118206991;LOC118227581;phkg2;exosc1;c1qc;rpl10;tarbp2;nsmce1;LOC118221731;LOC118220231;spcs2;LOC118221246;eif3k;itga9;luc7l;LOC118211469;LOC118213931;LO…
86	GO:0044267	BP	cellular protein metabolic process	86/ 1180	1255/ 22015	0.0685259	0.019906	0.846264	gene-rnf20;gene-LOC118227577;gene-fbxw5;gene-mgrn1a;gene-c1galt1a;gene-LOC118235681;gene-LOC118214964;gene-traf2b;gene-st6galnac4;gene-LOC118218821;gene-LOC118218822;gene-rps18;gene-LOC118219261;gene-LOC118220328;gene-dyrk1aa;gene-usp14;gene-dcun1d5;gene-LOC118233889;gene-dtx4a;gene-tpst1;gene-tpst2;gene-LOC118206991;gene-LOC118227581;gene-rpl10;gene-ubc;gene-LOC118234826;gene-spcs2;gene-usp25;ge…	rnf20;LOC118227577;fbxw5;mgrn1a;c1galt1a;LOC118235681;LOC118214964;traf2b;st6galnac4;LOC118218821;LOC118218822;rps18;LOC118219261;LOC118220328;dyrk1aa;usp14;dcun1d5;LOC118233889;dtx4a;tpst1;tpst2;LOC118206991;LOC118227581;rpl10;ubc;LOC118234826;spcs2;usp25;LOC118216807;arf6a;hars;fbxl18;mgat1b;st3gal3b;ntmt1;usp32;st6galnac;extl3;st6gal2a;ogt.1;traf1;LOC118216596;LOC118211529;pigg;LOC118232084;sh…
4	GO:0032436	BP	positive regulation of proteasomal ubiquitin-dependent protein catabolic process	4/ 1180	20/ 22015	0.2	0.0199873	0.846574	gene-LOC118227581;gene-LOC118216807;gene-rnf144aa;gene-LOC118222405	LOC118227581;LOC118216807;rnf144aa;LOC118222405
6	GO:0009119	BP	ribonucleoside metabolic process	6/ 1180	41/ 22015	0.146341	0.0211061	0.887386	gene-gmps;gene-cdaa;gene-LOC118229665;gene-ak3;gene-LOC118221614;gene-LOC118211093	gmps;cdaa;LOC118229665;ak3;LOC118221614;LOC118211093
63	GO:0016773	MF	phosphotransferase activity, alcohol group as acceptor	63/ 1180	883/ 22015	0.0713477	0.0217771	0.912245	gene-ulk1b;gene-clk2a;gene-fgfr2;gene-LOC118216803;gene-LOC118206618;gene-LOC118233585;gene-LOC118217801;gene-map2k5;gene-pdpk1b;gene-LOC118214717;gene-scyl1;gene-yrk;gene-LOC118228322;gene-LOC118216807;gene-grk6;gene-LOC118235568;gene-tie1;gene-zgc86598;gene-LOC118207399;gene-irak3;gene-mapk1;gene-LOC118230760;gene-clk4b;gene-sich73-40a2.1;gene-LOC118214460;gene-csnk1a1;gene-LOC118206161;gene-ta…	ulk1b;clk2a;fgfr2;LOC118216803;LOC118206618;LOC118233585;LOC118217801;map2k5;pdpk1b;LOC118214717;scyl1;yrk;LOC118228322;LOC118216807;grk6;LOC118235568;tie1;zgc:86598;LOC118207399;irak3;mapk1;LOC118230760;clk4b;si:ch73-40a2.1;LOC118214460;csnk1a1;LOC118206161;taok3a;nek1;LOC118235725;LOC118220207;ulk2;LOC118220819;ttk;dyrk1aa;LOC118214214;LOC118212497;LOC118212588;LOC118217213;bmp2k;cdk12;LOC11823…
56	GO:0004672	MF	protein kinase activity	56/ 1180	768/ 22015	0.0729167	0.0219399	0.915712	gene-ulk1b;gene-clk2a;gene-fgfr2;gene-LOC118216803;gene-LOC118206618;gene-LOC118233585;gene-LOC118217801;gene-map2k5;gene-pdpk1b;gene-LOC118214717;gene-scyl1;gene-yrk;gene-LOC118228322;gene-LOC118216807;gene-grk6;gene-LOC118235568;gene-tie1;gene-zgc86598;gene-LOC118207399;gene-irak3;gene-mapk1;gene-LOC118230760;gene-clk4b;gene-sich73-40a2.1;gene-taok3a;gene-csnk1a1;gene-LOC118206161;gene-nek1;gen…	ulk1b;clk2a;fgfr2;LOC118216803;LOC118206618;LOC118233585;LOC118217801;map2k5;pdpk1b;LOC118214717;scyl1;yrk;LOC118228322;LOC118216807;grk6;LOC118235568;tie1;zgc:86598;LOC118207399;irak3;mapk1;LOC118230760;clk4b;si:ch73-40a2.1;taok3a;csnk1a1;LOC118206161;nek1;LOC118235725;LOC118220207;ulk2;LOC118220819;dyrk1aa;ttk;LOC118212497;LOC118212588;LOC118217213;bmp2k;cdk12;vrk3;acvrl1;matk;phkg2;wee2;btk;LO…
24	GO:0006511	BP	ubiquitin-dependent protein catabolic process	24/ 1180	280/ 22015	0.0857143	0.0223741	0.923144	gene-usp25;gene-psma5;gene-derl3;gene-ubxn8;gene-usp42;gene-usp40;gene-tmub2;gene-LOC118215815;gene-fbxl18;gene-shrprbck1r;gene-LOC118230453;gene-LOC118216863;gene-usp7;gene-usp1;gene-spop;gene-LOC118219261;gene-LOC118222405;gene-nedd4a;gene-usp32;gene-usp14;gene-rnf144aa;gene-psmd1;gene-LOC118227581;gene-rad23aa	usp25;psma5;derl3;ubxn8;usp42;usp40;tmub2;LOC118215815;fbxl18;shrprbck1r;LOC118230453;LOC118216863;usp7;usp1;spop;LOC118219261;LOC118222405;nedd4a;usp32;usp14;rnf144aa;psmd1;LOC118227581;rad23aa
27	GO:0051603	BP	proteolysis involved in cellular protein catabolic process	27/ 1180	321/ 22015	0.0841121	0.0234024	0.923144	gene-usp25;gene-psma5;gene-derl3;gene-ubxn8;gene-usp42;gene-usp40;gene-tmub2;gene-LOC118215815;gene-fbxl18;gene-shrprbck1r;gene-LOC118230453;gene-scpep1;gene-LOC118216863;gene-usp7;gene-usp1;gene-spop;gene-LOC118219261;gene-rad23aa;gene-nedd4a;gene-usp32;gene-usp14;gene-rnf144aa;gene-psmd1;gene-psmb13a;gene-LOC118227581;gene-ubc;gene-LOC118222405	usp25;psma5;derl3;ubxn8;usp42;usp40;tmub2;LOC118215815;fbxl18;shrprbck1r;LOC118230453;scpep1;LOC118216863;usp7;usp1;spop;LOC118219261;rad23aa;nedd4a;usp32;usp14;rnf144aa;psmd1;psmb13a;LOC118227581;ubc;LOC118222405
3	GO:0021591	BP	ventricular system development	3/ 1180	12/ 22015	0.25	0.0234813	0.923144	gene-LOC118216645;gene-LOC118213617;gene-sfpq	LOC118216645;LOC118213617;sfpq
3	GO:0006376	BP	mRNA splice site selection	3/ 1180	12/ 22015	0.25	0.0234813	0.923144	gene-sfswap;gene-LOC118216590;gene-luc7l	sfswap;LOC118216590;luc7l
3	GO:0009648	BP	photoperiodism	3/ 1180	12/ 22015	0.25	0.0234813	0.923144	gene-LOC118207950;gene-arntl1b;gene-LOC118210320	LOC118207950;arntl1b;LOC118210320
3	GO:0008088	BP	axo-dendritic transport	3/ 1180	12/ 22015	0.25	0.0234813	0.923144	gene-LOC118230800;gene-LOC118210981;gene-LOC118208953	LOC118230800;LOC118210981;LOC118208953
3	GO:0002274	BP	myeloid leukocyte activation	3/ 1180	12/ 22015	0.25	0.0234813	0.923144	gene-LOC118227084;gene-ndrg1a;gene-LOC118227146	LOC118227084;ndrg1a;LOC118227146
4	GO:0018212	BP	peptidyl-tyrosine modification	4/ 1180	21/ 22015	0.190476	0.023668	0.923144	gene-tpst1;gene-LOC118234826;gene-tpst2;gene-LOC118230760	tpst1;LOC118234826;tpst2;LOC118230760
4	GO:1901800	BP	positive regulation of proteasomal protein catabolic process	4/ 1180	21/ 22015	0.190476	0.023668	0.923144	gene-LOC118227581;gene-LOC118216807;gene-rnf144aa;gene-LOC118222405	LOC118227581;LOC118216807;rnf144aa;LOC118222405
8	GO:0001775	BP	cell activation	8/ 1180	66/ 22015	0.121212	0.0243005	0.923144	gene-LOC118233462;gene-LOC118227146;gene-snapc3;gene-ndrg1a;gene-stat5a;gene-sidkey-183i3.6;gene-LOC118227084;gene-LOC118221246	LOC118233462;LOC118227146;snapc3;ndrg1a;stat5a;si:dkey-183i3.6;LOC118227084;LOC118221246
256	GO:0071704	BP	organic substance metabolic process	256/ 1180	4215/ 22015	0.0607355	0.0247792	0.923144	gene-rnf20;gene-LOC118233481;gene-LOC118209884;gene-derl3;gene-LOC118227577;gene-tfe3a;gene-rps28;gene-LOC118233875;gene-c1galt1a;gene-LOC118235681;gene-mtf1;gene-LOC118214964;gene-LOC118225264;gene-LOC118216801;gene-LOC118207399;gene-rtel1;gene-traf2b;gene-alas2;gene-st6galnac4;gene-sftpbb;gene-LOC118218821;gene-LOC118218822;gene-rps18;gene-spop;gene-tsen15;gene-LOC118219261;gene-LOC118227581;ge…	rnf20;LOC118233481;LOC118209884;derl3;LOC118227577;tfe3a;rps28;LOC118233875;c1galt1a;LOC118235681;mtf1;LOC118214964;LOC118225264;LOC118216801;LOC118207399;rtel1;traf2b;alas2;st6galnac4;sftpbb;LOC118218821;LOC118218822;rps18;spop;tsen15;LOC118219261;LOC118227581;dyrk1aa;LOC118235191;usp14;cdaa;hars;wdr37;LOC118212860;LOC118228095;LOC118233889;dmap1;ccnl1a;dtx4a;tpst1;tpst2;LOC118206991;blvra;LOC11…
51	GO:1901575	BP	organic substance catabolic process	51/ 1180	694/ 22015	0.073487	0.0254147	0.923144	gene-usp25;gene-mettl16;gene-psma5;gene-LOC118230453;gene-ubxn8;gene-usp42;gene-LOC118233875;gene-usp40;gene-LOC118230365;gene-tmub2;gene-LOC118230147;gene-LOC118216801;gene-ggt5b;gene-LOC118215815;gene-fbxl18;gene-shrprbck1r;gene-derl3;gene-LOC118220891;gene-polr2g;gene-LOC118216863;gene-usp7;gene-LOC118207276;gene-usp1;gene-spop;gene-LOC118219261;gene-cdaa;gene-LOC118222405;gene-rad23aa;gene-ne…	usp25;mettl16;psma5;LOC118230453;ubxn8;usp42;LOC118233875;usp40;LOC118230365;tmub2;LOC118230147;LOC118216801;ggt5b;LOC118215815;fbxl18;shrprbck1r;derl3;LOC118220891;polr2g;LOC118216863;usp7;LOC118207276;usp1;spop;LOC118219261;cdaa;LOC118222405;rad23aa;nedd4a;gpcpd1;usp32;pnpla8;pnpla6;usp14;LOC118229574;rnf144aa;upf3b;LOC118228095;psmd1;acox1;LOC118211093;pygb;LOC118227581;LOC118223705;blvra;exos…
2	GO:0042773	BP	ATP synthesis coupled electron transport	2/ 1180	5/ 22015	0.4	0.0257554	0.923144	gene-LOC118214085;gene-LOC118222913	LOC118214085;LOC118222913
2	GO:0032506	BP	cytokinetic process	2/ 1180	5/ 22015	0.4	0.0257554	0.923144	gene-LOC118220875;gene-LOC118218279	LOC118220875;LOC118218279
2	GO:0048871	BP	multicellular organismal homeostasis	2/ 1180	5/ 22015	0.4	0.0257554	0.923144	gene-bves;gene-il1b	bves;il1b
2	GO:0061028	BP	establishment of endothelial barrier	2/ 1180	5/ 22015	0.4	0.0257554	0.923144	gene-LOC118231987;gene-tnfrsf21	LOC118231987;tnfrsf21
2	GO:0046339	BP	diacylglycerol metabolic process	2/ 1180	5/ 22015	0.4	0.0257554	0.923144	gene-LOC118236398;gene-LOC118223744	LOC118236398;LOC118223744
2	GO:0080009	BP	mRNA methylation	2/ 1180	5/ 22015	0.4	0.0257554	0.923144	gene-cmtr2;gene-mettl16	cmtr2;mettl16
2	GO:0150116	BP	regulation of cell-substrate junction organization	2/ 1180	5/ 22015	0.4	0.0257554	0.923144	gene-arf6a;gene-vegfab	arf6a;vegfab
5	GO:0060218	BP	hematopoietic stem cell differentiation	5/ 1180	32/ 22015	0.15625	0.0264639	0.923144	gene-LOC118227084;gene-tal1;gene-LOC118221128;gene-wnt16;gene-LOC118229931	LOC118227084;tal1;LOC118221128;wnt16;LOC118229931
114	GO:0051171	BP	regulation of nitrogen compound metabolic process	114/ 1180	1746/ 22015	0.0652921	0.0266537	0.923144	gene-LOC118218064;gene-tra2a;gene-LOC118232964;gene-LOC118225093;gene-tfe3a;gene-LOC118212872;gene-suv39h1a;gene-pkib;gene-mtf1;gene-lrrfip1a;gene-rtel1;gene-fosl2;gene-l3mbtl3;gene-traf2b;gene-stat5a;gene-LOC118230575;gene-LOC118233172;gene-LOC118215460;gene-ikzf2;gene-dyrk1aa;gene-apc;gene-dcun1d5;gene-nfyc;gene-ccnl1a;gene-LOC118207290;gene-LOC118227581;gene-LOC118223705;gene-tarbp2;gene-LOC11…	LOC118218064;tra2a;LOC118232964;LOC118225093;tfe3a;LOC118212872;suv39h1a;pkib;mtf1;lrrfip1a;rtel1;fosl2;l3mbtl3;traf2b;stat5a;LOC118230575;LOC118233172;LOC118215460;ikzf2;dyrk1aa;apc;dcun1d5;nfyc;ccnl1a;LOC118207290;LOC118227581;LOC118223705;tarbp2;LOC118220231;LOC118216179;eif3k;hsf2;mlx;mettl16;ripk2;cbfb;LOC118236388;elof1;srsf10a;tnip1;polr2g;tardbpl;srek1;LOC118211110;rnf144aa;men1;tnksb;LOC…
4	GO:2000060	BP	positive regulation of ubiquitin-dependent protein catabolic process	4/ 1180	22/ 22015	0.181818	0.0277325	0.923144	gene-LOC118227581;gene-LOC118216807;gene-rnf144aa;gene-LOC118222405	LOC118227581;LOC118216807;rnf144aa;LOC118222405
21	GO:0045892	BP	negative regulation of transcription, DNA-templated	21/ 1180	237/ 22015	0.0886076	0.0277678	0.923144	gene-LOC118226762;gene-LOC118231004;gene-mtf1;gene-LOC118233462;gene-LOC118225093;gene-LOC118229931;gene-LOC118229761;gene-dmap1;gene-LOC118208953;gene-limd1a;gene-LOC118232964;gene-LOC118234455;gene-nkap;gene-men1;gene-suv39h1a;gene-chd8;gene-LOC118236388;gene-LOC118220231;gene-arntl1b;gene-LOC118215460;gene-LOC118230575	LOC118226762;LOC118231004;mtf1;LOC118233462;LOC118225093;LOC118229931;LOC118229761;dmap1;LOC118208953;limd1a;LOC118232964;LOC118234455;nkap;men1;suv39h1a;chd8;LOC118236388;LOC118220231;arntl1b;LOC118215460;LOC118230575
21	GO:1903507	BP	negative regulation of nucleic acid-templated transcription	21/ 1180	237/ 22015	0.0886076	0.0277678	0.923144	gene-LOC118226762;gene-LOC118231004;gene-mtf1;gene-LOC118233462;gene-LOC118225093;gene-LOC118229931;gene-LOC118229761;gene-dmap1;gene-LOC118208953;gene-limd1a;gene-LOC118232964;gene-LOC118234455;gene-nkap;gene-men1;gene-suv39h1a;gene-chd8;gene-LOC118236388;gene-LOC118220231;gene-arntl1b;gene-LOC118215460;gene-LOC118230575	LOC118226762;LOC118231004;mtf1;LOC118233462;LOC118225093;LOC118229931;LOC118229761;dmap1;LOC118208953;limd1a;LOC118232964;LOC118234455;nkap;men1;suv39h1a;chd8;LOC118236388;LOC118220231;arntl1b;LOC118215460;LOC118230575
21	GO:1902679	BP	negative regulation of RNA biosynthetic process	21/ 1180	237/ 22015	0.0886076	0.0277678	0.923144	gene-LOC118226762;gene-LOC118231004;gene-mtf1;gene-LOC118233462;gene-LOC118225093;gene-LOC118229931;gene-LOC118229761;gene-dmap1;gene-LOC118208953;gene-limd1a;gene-LOC118232964;gene-LOC118234455;gene-nkap;gene-men1;gene-suv39h1a;gene-chd8;gene-LOC118236388;gene-LOC118220231;gene-arntl1b;gene-LOC118215460;gene-LOC118230575	LOC118226762;LOC118231004;mtf1;LOC118233462;LOC118225093;LOC118229931;LOC118229761;dmap1;LOC118208953;limd1a;LOC118232964;LOC118234455;nkap;men1;suv39h1a;chd8;LOC118236388;LOC118220231;arntl1b;LOC118215460;LOC118230575
13	GO:0048534	BP	hematopoietic or lymphoid organ development	13/ 1180	129/ 22015	0.100775	0.0278178	0.923144	gene-LOC118225651;gene-irak3;gene-slc25a37;gene-vegfab;gene-LOC118230761;gene-alas2;gene-cbfb;gene-tal1;gene-extl3;gene-LOC118220231;gene-fam49a;gene-gfi1b;gene-cxxc1a	LOC118225651;irak3;slc25a37;vegfab;LOC118230761;alas2;cbfb;tal1;extl3;LOC118220231;fam49a;gfi1b;cxxc1a
8	GO:0009116	BP	nucleoside metabolic process	8/ 1180	68/ 22015	0.117647	0.0285079	0.923144	gene-gmps;gene-cdaa;gene-LOC118229665;gene-ak3;gene-LOC118221614;gene-LOC118211093;gene-uckl1b;gene-prpsap1	gmps;cdaa;LOC118229665;ak3;LOC118221614;LOC118211093;uckl1b;prpsap1
3	GO:0006595	BP	polyamine metabolic process	3/ 1180	13/ 22015	0.230769	0.029333	0.923144	gene-odc1;gene-LOC118234848;gene-oaz2a	odc1;LOC118234848;oaz2a
3	GO:0006323	BP	DNA packaging	3/ 1180	13/ 22015	0.230769	0.029333	0.923144	gene-nusap1;gene-ncapg;gene-ncaph2	nusap1;ncapg;ncaph2
3	GO:0030261	BP	chromosome condensation	3/ 1180	13/ 22015	0.230769	0.029333	0.923144	gene-nusap1;gene-ncapg;gene-ncaph2	nusap1;ncapg;ncaph2
34	GO:0010628	BP	positive regulation of gene expression	34/ 1180	433/ 22015	0.0785219	0.0301453	0.923144	gene-tra2a;gene-LOC118232964;gene-qki2;gene-tnip1;gene-tfe3a;gene-LOC118212872;gene-mtf1;gene-elof1;gene-LOC118211677;gene-LOC118211675;gene-kdm8;gene-runx1;gene-LOC118223562;gene-polr2g;gene-LOC118233172;gene-stat5a;gene-LOC118231004;gene-LOC118228305;gene-tefa;gene-ikzf2;gene-dyrk1aa;gene-nfe2;gene-sting1;gene-LOC118229761;gene-LOC118223000;gene-stat3;gene-LOC118223705;gene-arntl1b;gene-mef2cb;…	tra2a;LOC118232964;qki2;tnip1;tfe3a;LOC118212872;mtf1;elof1;LOC118211677;LOC118211675;kdm8;runx1;LOC118223562;polr2g;LOC118233172;stat5a;LOC118231004;LOC118228305;tefa;ikzf2;dyrk1aa;nfe2;sting1;LOC118229761;LOC118223000;stat3;LOC118223705;arntl1b;mef2cb;LOC118229931;LOC118208728;chd8;LOC118220231;gpbp1l1
34	GO:0006508	BP	proteolysis	34/ 1180	434/ 22015	0.078341	0.0303265	0.923144	gene-usp25;gene-nedd4a;gene-psma5;gene-derl3;gene-ubxn8;gene-usp42;gene-cops4;gene-usp40;gene-tmub2;gene-uspl1;gene-LOC118215815;gene-fbxl18;gene-shrprbck1r;gene-vcpip1;gene-LOC118230453;gene-scpep1;gene-LOC118216863;gene-usp7;gene-usp1;gene-pisd;gene-LOC118219261;gene-rad23aa;gene-spop;gene-LOC118227581;gene-usp32;gene-usp14;gene-rnf144aa;gene-psmd1;gene-psmb13a;gene-LOC118220328;gene-ubc;gene-L…	usp25;nedd4a;psma5;derl3;ubxn8;usp42;cops4;usp40;tmub2;uspl1;LOC118215815;fbxl18;shrprbck1r;vcpip1;LOC118230453;scpep1;LOC118216863;usp7;usp1;pisd;LOC118219261;rad23aa;spop;LOC118227581;usp32;usp14;rnf144aa;psmd1;psmb13a;LOC118220328;ubc;LOC118222405;otud5a;spcs2
131	GO:0019222	BP	regulation of metabolic process	131/ 1180	2047/ 22015	0.0639961	0.0304361	0.923144	gene-LOC118218064;gene-tra2a;gene-LOC118232964;gene-LOC118225093;gene-tfe3a;gene-LOC118212872;gene-suv39h1a;gene-pkib;gene-mtf1;gene-lrrfip1a;gene-rtel1;gene-fosl2;gene-l3mbtl3;gene-mapk1;gene-stat5a;gene-LOC118230575;gene-LOC118233172;gene-LOC118215460;gene-ikzf2;gene-dyrk1aa;gene-apc;gene-dcun1d5;gene-nfyc;gene-ccnl1a;gene-LOC118207290;gene-LOC118227581;gene-LOC118223705;gene-tarbp2;gene-gckr;g…	LOC118218064;tra2a;LOC118232964;LOC118225093;tfe3a;LOC118212872;suv39h1a;pkib;mtf1;lrrfip1a;rtel1;fosl2;l3mbtl3;mapk1;stat5a;LOC118230575;LOC118233172;LOC118215460;ikzf2;dyrk1aa;apc;dcun1d5;nfyc;ccnl1a;LOC118207290;LOC118227581;LOC118223705;tarbp2;gckr;LOC118220231;LOC118216179;eif3k;vegfab;hsf2;mlx;mettl16;ripk2;cbfb;LOC118228305;LOC118236388;elof1;srsf10a;tnip1;polr2g;tardbpl;srek1;LOC118211110…
37	GO:0016192	BP	vesicle-mediated transport	37/ 1180	484/ 22015	0.0764463	0.0313182	0.923144	gene-ap2m1b;gene-LOC118218279;gene-mgrn1a;gene-vps29;gene-LOC118234988;gene-LOC118225611;gene-ehd3;gene-vps41;gene-ncf2;gene-arf6a;gene-LOC118218809;gene-rab41;gene-LOC118230761;gene-LOC118208953;gene-ergic3;gene-ap3m2;gene-wdr91;gene-vps37ba;gene-trappc11;gene-LOC118236097;gene-sec31a;gene-sidkey-246g23.2;gene-LOC118227303;gene-clint1a;gene-LOC118220875;gene-dop1a;gene-cog1;gene-vps36;gene-exoc7…	ap2m1b;LOC118218279;mgrn1a;vps29;LOC118234988;LOC118225611;ehd3;vps41;ncf2;arf6a;LOC118218809;rab41;LOC118230761;LOC118208953;ergic3;ap3m2;wdr91;vps37ba;trappc11;LOC118236097;sec31a;si:dkey-246g23.2;LOC118227303;clint1a;LOC118220875;dop1a;cog1;vps36;exoc7;rab14l;LOC118210981;ccz1;ap1b1;LOC118214251;stx16;ap1s1;tbc1d23
115	GO:0080090	BP	regulation of primary metabolic process	115/ 1180	1774/ 22015	0.0648253	0.0319013	0.923144	gene-LOC118218064;gene-tra2a;gene-LOC118232964;gene-LOC118225093;gene-tfe3a;gene-LOC118212872;gene-suv39h1a;gene-pkib;gene-mtf1;gene-lrrfip1a;gene-rtel1;gene-fosl2;gene-l3mbtl3;gene-traf2b;gene-stat5a;gene-LOC118230575;gene-LOC118233172;gene-LOC118215460;gene-ikzf2;gene-dyrk1aa;gene-dcun1d5;gene-nfyc;gene-ccnl1a;gene-LOC118207290;gene-LOC118227581;gene-apc;gene-tarbp2;gene-gckr;gene-LOC118220231;…	LOC118218064;tra2a;LOC118232964;LOC118225093;tfe3a;LOC118212872;suv39h1a;pkib;mtf1;lrrfip1a;rtel1;fosl2;l3mbtl3;traf2b;stat5a;LOC118230575;LOC118233172;LOC118215460;ikzf2;dyrk1aa;dcun1d5;nfyc;ccnl1a;LOC118207290;LOC118227581;apc;tarbp2;gckr;LOC118220231;LOC118216179;eif3k;hsf2;mlx;mettl16;ripk2;cbfb;LOC118236388;elof1;srsf10a;tnip1;polr2g;tardbpl;srek1;LOC118211110;rnf144aa;men1;psap;tnksb;LOC118…
6	GO:0048839	BP	inner ear development	6/ 1180	45/ 22015	0.133333	0.031958	0.923144	gene-apc;gene-ap1b1;gene-msrb3;gene-LOC118216645;gene-LOC118207290;gene-LOC118231004	apc;ap1b1;msrb3;LOC118216645;LOC118207290;LOC118231004
6	GO:0009161	BP	ribonucleoside monophosphate metabolic process	6/ 1180	45/ 22015	0.133333	0.031958	0.923144	gene-gmps;gene-LOC118229665;gene-ak3;gene-dhodh;gene-LOC118211093;gene-uckl1b	gmps;LOC118229665;ak3;dhodh;LOC118211093;uckl1b
4	GO:0046129	BP	purine ribonucleoside biosynthetic process	4/ 1180	23/ 22015	0.173913	0.0321872	0.923144	gene-LOC118211093;gene-gmps;gene-LOC118221614;gene-LOC118229665	LOC118211093;gmps;LOC118221614;LOC118229665
4	GO:0009163	BP	nucleoside biosynthetic process	4/ 1180	23/ 22015	0.173913	0.0321872	0.923144	gene-LOC118211093;gene-gmps;gene-LOC118221614;gene-LOC118229665	LOC118211093;gmps;LOC118221614;LOC118229665
4	GO:0042451	BP	purine nucleoside biosynthetic process	4/ 1180	23/ 22015	0.173913	0.0321872	0.923144	gene-LOC118211093;gene-gmps;gene-LOC118221614;gene-LOC118229665	LOC118211093;gmps;LOC118221614;LOC118229665
4	GO:0042455	BP	ribonucleoside biosynthetic process	4/ 1180	23/ 22015	0.173913	0.0321872	0.923144	gene-LOC118211093;gene-gmps;gene-LOC118221614;gene-LOC118229665	LOC118211093;gmps;LOC118221614;LOC118229665
4	GO:1903052	BP	positive regulation of proteolysis involved in cellular protein catabolic process	4/ 1180	23/ 22015	0.173913	0.0321872	0.923144	gene-LOC118227581;gene-LOC118216807;gene-rnf144aa;gene-LOC118222405	LOC118227581;LOC118216807;rnf144aa;LOC118222405
4	GO:0030098	BP	lymphocyte differentiation	4/ 1180	23/ 22015	0.173913	0.0321872	0.923144	gene-LOC118221246;gene-stat5a;gene-LOC118233462;gene-snapc3	LOC118221246;stat5a;LOC118233462;snapc3
277	GO:0008152	BP	metabolic process	277/ 1180	4619/ 22015	0.0599697	0.0330061	0.923144	gene-rnf20;gene-LOC118233481;gene-LOC118209884;gene-derl3;gene-LOC118227577;gene-tfe3a;gene-rps28;gene-LOC118233875;gene-c1galt1a;gene-LOC118235681;gene-mtf1;gene-LOC118214964;gene-LOC118225264;gene-LOC118222913;gene-LOC118216801;gene-LOC118207399;gene-rtel1;gene-n6amt1;gene-ucp2;gene-atg4da;gene-alas2;gene-st6galnac4;gene-sftpbb;gene-LOC118218821;gene-LOC118218822;gene-rps18;gene-spop;gene-tsen1…	rnf20;LOC118233481;LOC118209884;derl3;LOC118227577;tfe3a;rps28;LOC118233875;c1galt1a;LOC118235681;mtf1;LOC118214964;LOC118225264;LOC118222913;LOC118216801;LOC118207399;rtel1;n6amt1;ucp2;atg4da;alas2;st6galnac4;sftpbb;LOC118218821;LOC118218822;rps18;spop;tsen15;LOC118219261;pcyt2;LOC118227581;atp5f1e;sh3pxd2aa;dyrk1aa;LOC118235191;usp14;cdaa;hars;wdr37;LOC118212860;LOC118228095;LOC118233889;dmap1;…
5	GO:0030865	BP	cortical cytoskeleton organization	5/ 1180	34/ 22015	0.147059	0.0335115	0.923144	gene-arf6a;gene-LOC118233607;gene-LOC118230542;gene-LOC118211066;gene-epb41l2	arf6a;LOC118233607;LOC118230542;LOC118211066;epb41l2
5	GO:0045732	BP	positive regulation of protein catabolic process	5/ 1180	34/ 22015	0.147059	0.0335115	0.923144	gene-LOC118227581;gene-apc;gene-LOC118216807;gene-rnf144aa;gene-LOC118222405	LOC118227581;apc;LOC118216807;rnf144aa;LOC118222405
124	GO:0060255	BP	regulation of macromolecule metabolic process	124/ 1180	1929/ 22015	0.064282	0.0340724	0.923144	gene-LOC118218064;gene-tra2a;gene-LOC118232964;gene-LOC118225093;gene-tfe3a;gene-LOC118212872;gene-suv39h1a;gene-pkib;gene-mtf1;gene-lrrfip1a;gene-rtel1;gene-fosl2;gene-l3mbtl3;gene-mapk1;gene-stat5a;gene-LOC118230575;gene-LOC118233172;gene-LOC118215460;gene-ikzf2;gene-dyrk1aa;gene-apc;gene-dcun1d5;gene-nfyc;gene-ccnl1a;gene-LOC118207290;gene-LOC118227581;gene-LOC118223705;gene-tarbp2;gene-LOC118…	LOC118218064;tra2a;LOC118232964;LOC118225093;tfe3a;LOC118212872;suv39h1a;pkib;mtf1;lrrfip1a;rtel1;fosl2;l3mbtl3;mapk1;stat5a;LOC118230575;LOC118233172;LOC118215460;ikzf2;dyrk1aa;apc;dcun1d5;nfyc;ccnl1a;LOC118207290;LOC118227581;LOC118223705;tarbp2;LOC118220231;LOC118216179;eif3k;vegfab;hsf2;mlx;mettl16;ripk2;cbfb;LOC118228305;LOC118236388;elof1;srsf10a;tnip1;polr2g;tardbpl;srek1;LOC118211110;rnf1…
55	GO:0009056	BP	catabolic process	55/ 1180	776/ 22015	0.0708763	0.0345263	0.923144	gene-usp25;gene-mettl16;gene-psma5;gene-derl3;gene-ubxn8;gene-LOC118234272;gene-usp42;gene-LOC118233875;gene-usp40;gene-LOC118230453;gene-LOC118230365;gene-tmub2;gene-LOC118230147;gene-LOC118216801;gene-ggt5b;gene-LOC118215815;gene-fbxl18;gene-shrprbck1r;gene-atg4da;gene-LOC118208953;gene-polr2g;gene-LOC118216863;gene-usp7;gene-LOC118207276;gene-usp1;gene-spop;gene-LOC118219261;gene-cdaa;gene-LOC…	usp25;mettl16;psma5;derl3;ubxn8;LOC118234272;usp42;LOC118233875;usp40;LOC118230453;LOC118230365;tmub2;LOC118230147;LOC118216801;ggt5b;LOC118215815;fbxl18;shrprbck1r;atg4da;LOC118208953;polr2g;LOC118216863;usp7;LOC118207276;usp1;spop;LOC118219261;cdaa;LOC118223248;rad23aa;nedd4a;gpcpd1;usp32;pnpla8;pnpla6;usp14;LOC118229574;rnf144aa;upf3b;LOC118228095;psmd1;acox1;LOC118211093;pygb;LOC118218809;LOC…
52	GO:0006950	BP	response to stress	52/ 1180	726/ 22015	0.0716253	0.0355987	0.923144	gene-uimc1;gene-shprh;gene-LOC118230453;gene-ubxn8;gene-LOC118212872;gene-nfe2l2a;gene-suv39h1a;gene-LOC118235683;gene-LOC118227084;gene-herpud2;gene-LOC118209941;gene-nprl3;gene-rsad2;gene-LOC118213512;gene-rtel1;gene-atf6b;gene-ucp2;gene-LOC118211059;gene-derl3;gene-alas2;gene-LOC118208953;gene-rbbp5;gene-rhno1;gene-LOC118221607;gene-rad18;gene-LOC118227146;gene-rad23aa;gene-fanci;gene-crip1;ge…	uimc1;shprh;LOC118230453;ubxn8;LOC118212872;nfe2l2a;suv39h1a;LOC118235683;LOC118227084;herpud2;LOC118209941;nprl3;rsad2;LOC118213512;rtel1;atf6b;ucp2;LOC118211059;derl3;alas2;LOC118208953;rbbp5;rhno1;LOC118221607;rad18;LOC118227146;rad23aa;fanci;crip1;LOC118210320;LOC118227693;sting1;apc;LOC118231832;LOC118229931;LOC118223000;stat3;rab14l;LOC118223705;msrb3;nsmce1;LOC118223988;vegfab;xrcc1;ripk2;…
3	GO:0006639	BP	acylglycerol metabolic process	3/ 1180	14/ 22015	0.214286	0.0358786	0.923144	gene-LOC118237490;gene-LOC118236398;gene-LOC118223744	LOC118237490;LOC118236398;LOC118223744
3	GO:0006638	BP	neutral lipid metabolic process	3/ 1180	14/ 22015	0.214286	0.0358786	0.923144	gene-LOC118237490;gene-LOC118236398;gene-LOC118223744	LOC118237490;LOC118236398;LOC118223744
3	GO:0006891	BP	intra-Golgi vesicle-mediated transport	3/ 1180	14/ 22015	0.214286	0.0358786	0.923144	gene-rab41;gene-LOC118236097;gene-cog1	rab41;LOC118236097;cog1
20	GO:0009628	BP	response to abiotic stimulus	20/ 1180	229/ 22015	0.0873362	0.0367608	0.923144	gene-crip1;gene-arntl1b;gene-eml1;gene-ucp2;gene-LOC118207950;gene-vegfab;gene-LOC118210320;gene-alas2;gene-LOC118212872;gene-LOC118231832;gene-suv39h1a;gene-rhno1;gene-LOC118229931;gene-LOC118229598;gene-tefa;gene-LOC118235683;gene-LOC118216179;gene-LOC118213512;gene-LOC118227693;gene-ap1b1	crip1;arntl1b;eml1;ucp2;LOC118207950;vegfab;LOC118210320;alas2;LOC118212872;LOC118231832;suv39h1a;rhno1;LOC118229931;LOC118229598;tefa;LOC118235683;LOC118216179;LOC118213512;LOC118227693;ap1b1
4	GO:0030433	BP	ubiquitin-dependent ERAD pathway	4/ 1180	24/ 22015	0.166667	0.037036	0.923144	gene-tmub2;gene-derl3;gene-ubxn8;gene-LOC118230453	tmub2;derl3;ubxn8;LOC118230453
4	GO:1903364	BP	positive regulation of cellular protein catabolic process	4/ 1180	24/ 22015	0.166667	0.037036	0.923144	gene-LOC118227581;gene-LOC118216807;gene-rnf144aa;gene-LOC118222405	LOC118227581;LOC118216807;rnf144aa;LOC118222405
2	GO:0003319	BP	cardioblast migration to the midline involved in heart rudiment formation	2/ 1180	6/ 22015	0.333333	0.037274	0.923144	gene-vegfab;gene-LOC118213617	vegfab;LOC118213617
2	GO:0061817	BP	endoplasmic reticulum-plasma membrane tethering	2/ 1180	6/ 22015	0.333333	0.037274	0.923144	gene-LOC118210888;gene-LOC118233298	LOC118210888;LOC118233298
2	GO:0060213	BP	positive regulation of nuclear-transcribed mRNA poly(A) tail shortening	2/ 1180	6/ 22015	0.333333	0.037274	0.923144	gene-LOC118220891;gene-polr2g	LOC118220891;polr2g
2	GO:0090162	BP	establishment of epithelial cell polarity	2/ 1180	6/ 22015	0.333333	0.037274	0.923144	gene-arf6a;gene-LOC118213617	arf6a;LOC118213617
2	GO:0097696	BP	receptor signaling pathway via STAT	2/ 1180	6/ 22015	0.333333	0.037274	0.923144	gene-stat3;gene-stat5a	stat3;stat5a
2	GO:1900151	BP	regulation of nuclear-transcribed mRNA catabolic process, deadenylation-dependent decay	2/ 1180	6/ 22015	0.333333	0.037274	0.923144	gene-LOC118220891;gene-polr2g	LOC118220891;polr2g
2	GO:0060211	BP	regulation of nuclear-transcribed mRNA poly(A) tail shortening	2/ 1180	6/ 22015	0.333333	0.037274	0.923144	gene-LOC118220891;gene-polr2g	LOC118220891;polr2g
2	GO:0016239	BP	positive regulation of macroautophagy	2/ 1180	6/ 22015	0.333333	0.037274	0.923144	gene-LOC118236525;gene-sting1	LOC118236525;sting1
2	GO:0007259	BP	receptor signaling pathway via JAK-STAT	2/ 1180	6/ 22015	0.333333	0.037274	0.923144	gene-stat3;gene-stat5a	stat3;stat5a
2	GO:0051646	BP	mitochondrion localization	2/ 1180	6/ 22015	0.333333	0.037274	0.923144	gene-LOC118230800;gene-LOC118234988	LOC118230800;LOC118234988
2	GO:0002526	BP	acute inflammatory response	2/ 1180	6/ 22015	0.333333	0.037274	0.923144	gene-il1b;gene-LOC118211059	il1b;LOC118211059
2	GO:1900153	BP	positive regulation of nuclear-transcribed mRNA catabolic process, deadenylation-dependent decay	2/ 1180	6/ 22015	0.333333	0.037274	0.923144	gene-LOC118220891;gene-polr2g	LOC118220891;polr2g
2	GO:0006021	BP	inositol biosynthetic process	2/ 1180	6/ 22015	0.333333	0.037274	0.923144	gene-LOC118233875;gene-LOC118226319	LOC118233875;LOC118226319
2	GO:0034755	BP	iron ion transmembrane transport	2/ 1180	6/ 22015	0.333333	0.037274	0.923144	gene-slc25a28;gene-slc25a37	slc25a28;slc25a37
2	GO:0006953	BP	acute-phase response	2/ 1180	6/ 22015	0.333333	0.037274	0.923144	gene-il1b;gene-LOC118211059	il1b;LOC118211059
2	GO:0051643	BP	endoplasmic reticulum localization	2/ 1180	6/ 22015	0.333333	0.037274	0.923144	gene-LOC118210888;gene-LOC118233298	LOC118210888;LOC118233298
30	GO:0007010	BP	cytoskeleton organization	30/ 1180	384/ 22015	0.078125	0.0387433	0.923144	gene-LOC118214167;gene-LOC118216807;gene-LOC118218279;gene-cbfb;gene-bves;gene-LOC118208664;gene-LOC118223163;gene-map7d1a;gene-ccdc88b;gene-LOC118211066;gene-LOC118233172;gene-LOC118233607;gene-LOC118215350;gene-LOC118232891;gene-arf6a;gene-zgc86764;gene-LOC118210981;gene-prc1b;gene-tnksb;gene-daam2;gene-nusap1;gene-LOC118213148;gene-tubgcp3;gene-parvg;gene-LOC118212555;gene-LOC118230542;gene-ma…	LOC118214167;LOC118216807;LOC118218279;cbfb;bves;LOC118208664;LOC118223163;map7d1a;ccdc88b;LOC118211066;LOC118233172;LOC118233607;LOC118215350;LOC118232891;arf6a;zgc:86764;LOC118210981;prc1b;tnksb;daam2;nusap1;LOC118213148;tubgcp3;parvg;LOC118212555;LOC118230542;macf1a;epb41l2;nin;LOC118234988
12	GO:0009894	BP	regulation of catabolic process	12/ 1180	121/ 22015	0.0991736	0.0389335	0.923144	gene-LOC118227581;gene-apc;gene-LOC118216807;gene-LOC118229480;gene-mettl16;gene-sting1;gene-rnf144aa;gene-polr2g;gene-psmd1;gene-LOC118236525;gene-LOC118220891;gene-LOC118222405	LOC118227581;apc;LOC118216807;LOC118229480;mettl16;sting1;rnf144aa;polr2g;psmd1;LOC118236525;LOC118220891;LOC118222405
118	GO:0031323	BP	regulation of cellular metabolic process	118/ 1180	1842/ 22015	0.0640608	0.0399628	0.923144	gene-LOC118218064;gene-tra2a;gene-LOC118232964;gene-LOC118225093;gene-tfe3a;gene-LOC118212872;gene-suv39h1a;gene-pkib;gene-mtf1;gene-lrrfip1a;gene-rtel1;gene-fosl2;gene-l3mbtl3;gene-traf2b;gene-stat5a;gene-LOC118230575;gene-LOC118233172;gene-LOC118215460;gene-ikzf2;gene-dyrk1aa;gene-apc;gene-dcun1d5;gene-nfyc;gene-ccnl1a;gene-LOC118207290;gene-LOC118227581;gene-LOC118223705;gene-tarbp2;gene-gckr;…	LOC118218064;tra2a;LOC118232964;LOC118225093;tfe3a;LOC118212872;suv39h1a;pkib;mtf1;lrrfip1a;rtel1;fosl2;l3mbtl3;traf2b;stat5a;LOC118230575;LOC118233172;LOC118215460;ikzf2;dyrk1aa;apc;dcun1d5;nfyc;ccnl1a;LOC118207290;LOC118227581;LOC118223705;tarbp2;gckr;LOC118220231;LOC118216179;eif3k;hsf2;mlx;mettl16;ripk2;cbfb;LOC118236388;elof1;srsf10a;tnip1;polr2g;tardbpl;srek1;LOC118211110;rnf144aa;men1;tnks…
12	GO:0070646	BP	protein modification by small protein removal	12/ 1180	122/ 22015	0.0983607	0.0401314	0.923144	gene-LOC118220328;gene-usp32;gene-usp14;gene-vcpip1;gene-usp7;gene-usp42;gene-usp40;gene-usp1;gene-otud5a;gene-LOC118219261;gene-uspl1;gene-usp25	LOC118220328;usp32;usp14;vcpip1;usp7;usp42;usp40;usp1;otud5a;LOC118219261;uspl1;usp25
9	GO:0030099	BP	myeloid cell differentiation	9/ 1180	81/ 22015	0.111111	0.0405281	0.923144	gene-LOC118233588;gene-LOC118220703;gene-LOC118228862;gene-LOC118230761;gene-alas2;gene-tal1;gene-LOC118221246;gene-gfi1b;gene-flvcr1	LOC118233588;LOC118220703;LOC118228862;LOC118230761;alas2;tal1;LOC118221246;gfi1b;flvcr1
5	GO:0051168	BP	nuclear export	5/ 1180	36/ 22015	0.138889	0.0416218	0.923144	gene-LOC118231987;gene-LOC118220293;gene-LOC118232630;gene-LOC118218227;gene-zc3h11a	LOC118231987;LOC118220293;LOC118232630;LOC118218227;zc3h11a
5	GO:0009064	BP	glutamine family amino acid metabolic process	5/ 1180	36/ 22015	0.138889	0.0416218	0.923144	gene-ctps1b;gene-gmps;gene-LOC118229665;gene-LOC118223248;gene-pycr3	ctps1b;gmps;LOC118229665;LOC118223248;pycr3
6	GO:0035162	BP	embryonic hemopoiesis	6/ 1180	48/ 22015	0.125	0.0421196	0.923144	gene-irak3;gene-slc25a37;gene-LOC118230761;gene-alas2;gene-LOC118220231;gene-tal1	irak3;slc25a37;LOC118230761;alas2;LOC118220231;tal1
31	GO:0033554	BP	cellular response to stress	31/ 1180	399/ 22015	0.0776942	0.0422202	0.923144	gene-uimc1;gene-shprh;gene-derl3;gene-ubxn8;gene-LOC118212872;gene-nfe2l2a;gene-suv39h1a;gene-LOC118236525;gene-herpud2;gene-nprl3;gene-rtel1;gene-atf6b;gene-LOC118230453;gene-LOC118208953;gene-rbbp5;gene-rhno1;gene-LOC118221607;gene-rad18;gene-rad23aa;gene-fanci;gene-crip1;gene-LOC118231832;gene-LOC118223000;gene-apc;gene-xrcc1;gene-nsmce1;gene-dmap1;gene-hus1;gene-LOC118216179;gene-tmub2;gene-L…	uimc1;shprh;derl3;ubxn8;LOC118212872;nfe2l2a;suv39h1a;LOC118236525;herpud2;nprl3;rtel1;atf6b;LOC118230453;LOC118208953;rbbp5;rhno1;LOC118221607;rad18;rad23aa;fanci;crip1;LOC118231832;LOC118223000;apc;xrcc1;nsmce1;dmap1;hus1;LOC118216179;tmub2;LOC118216793
4	GO:0031668	BP	cellular response to extracellular stimulus	4/ 1180	25/ 22015	0.16	0.0422813	0.923144	gene-LOC118227084;gene-LOC118236525;gene-LOC118216179;gene-nprl3	LOC118227084;LOC118236525;LOC118216179;nprl3
4	GO:0031669	BP	cellular response to nutrient levels	4/ 1180	25/ 22015	0.16	0.0422813	0.923144	gene-LOC118227084;gene-LOC118236525;gene-LOC118216179;gene-nprl3	LOC118227084;LOC118236525;LOC118216179;nprl3
4	GO:1901659	BP	glycosyl compound biosynthetic process	4/ 1180	25/ 22015	0.16	0.0422813	0.923144	gene-LOC118211093;gene-gmps;gene-LOC118221614;gene-LOC118229665	LOC118211093;gmps;LOC118221614;LOC118229665
92	GO:0019219	BP	regulation of nucleobase-containing compound metabolic process	92/ 1180	1396/ 22015	0.0659026	0.042421	0.923144	gene-LOC118218064;gene-tra2a;gene-LOC118232964;gene-LOC118225093;gene-tfe3a;gene-LOC118212872;gene-suv39h1a;gene-mtf1;gene-lrrfip1a;gene-rtel1;gene-fosl2;gene-l3mbtl3;gene-stat5a;gene-LOC118230575;gene-LOC118233172;gene-LOC118215460;gene-ikzf2;gene-dyrk1aa;gene-nfyc;gene-ccnl1a;gene-LOC118207290;gene-apc;gene-tarbp2;gene-LOC118220231;gene-LOC118216179;gene-hsf2;gene-mlx;gene-mettl16;gene-ripk2;ge…	LOC118218064;tra2a;LOC118232964;LOC118225093;tfe3a;LOC118212872;suv39h1a;mtf1;lrrfip1a;rtel1;fosl2;l3mbtl3;stat5a;LOC118230575;LOC118233172;LOC118215460;ikzf2;dyrk1aa;nfyc;ccnl1a;LOC118207290;apc;tarbp2;LOC118220231;LOC118216179;hsf2;mlx;mettl16;ripk2;cbfb;LOC118236388;elof1;srsf10a;tnip1;polr2g;tardbpl;srek1;LOC118211110;men1;tnksb;LOC118223000;stat2;stat3;mllt3;arntl1b;hnrnpk;LOC118211469;LOC11…
3	GO:0018107	BP	peptidyl-threonine phosphorylation	3/ 1180	15/ 22015	0.2	0.0431066	0.923144	gene-zgc86598;gene-LOC118207399;gene-dyrk1aa	zgc:86598;LOC118207399;dyrk1aa
3	GO:0030878	BP	thyroid gland development	3/ 1180	15/ 22015	0.2	0.0431066	0.923144	gene-tal1;gene-vegfab;gene-LOC118231004	tal1;vegfab;LOC118231004
3	GO:0018210	BP	peptidyl-threonine modification	3/ 1180	15/ 22015	0.2	0.0431066	0.923144	gene-zgc86598;gene-LOC118207399;gene-dyrk1aa	zgc:86598;LOC118207399;dyrk1aa
3	GO:0034284	BP	response to monosaccharide	3/ 1180	15/ 22015	0.2	0.0431066	0.923144	gene-gckr;gene-vegfab;gene-LOC118229931	gckr;vegfab;LOC118229931
3	GO:0009746	BP	response to hexose	3/ 1180	15/ 22015	0.2	0.0431066	0.923144	gene-gckr;gene-vegfab;gene-LOC118229931	gckr;vegfab;LOC118229931
23	GO:2000113	BP	negative regulation of cellular macromolecule biosynthetic process	23/ 1180	280/ 22015	0.0821429	0.043502	0.923144	gene-LOC118232964;gene-LOC118225093;gene-mettl16;gene-suv39h1a;gene-mtf1;gene-LOC118233462;gene-LOC118229931;gene-limd1a;gene-LOC118208953;gene-nkap;gene-LOC118230575;gene-LOC118231004;gene-LOC118229761;gene-men1;gene-LOC118234455;gene-LOC118220891;gene-LOC118215460;gene-arntl1b;gene-dmap1;gene-LOC118226762;gene-chd8;gene-LOC118220231;gene-LOC118236388	LOC118232964;LOC118225093;mettl16;suv39h1a;mtf1;LOC118233462;LOC118229931;limd1a;LOC118208953;nkap;LOC118230575;LOC118231004;LOC118229761;men1;LOC118234455;LOC118220891;LOC118215460;arntl1b;dmap1;LOC118226762;chd8;LOC118220231;LOC118236388
23	GO:0010558	BP	negative regulation of macromolecule biosynthetic process	23/ 1180	281/ 22015	0.0818505	0.0440343	0.923144	gene-LOC118232964;gene-LOC118225093;gene-mettl16;gene-suv39h1a;gene-mtf1;gene-LOC118233462;gene-LOC118229931;gene-limd1a;gene-LOC118208953;gene-nkap;gene-LOC118230575;gene-LOC118231004;gene-LOC118229761;gene-men1;gene-LOC118234455;gene-LOC118220891;gene-LOC118215460;gene-arntl1b;gene-dmap1;gene-LOC118226762;gene-chd8;gene-LOC118220231;gene-LOC118236388	LOC118232964;LOC118225093;mettl16;suv39h1a;mtf1;LOC118233462;LOC118229931;limd1a;LOC118208953;nkap;LOC118230575;LOC118231004;LOC118229761;men1;LOC118234455;LOC118220891;LOC118215460;arntl1b;dmap1;LOC118226762;chd8;LOC118220231;LOC118236388
6	GO:0099111	BP	microtubule-based transport	6/ 1180	49/ 22015	0.122449	0.0459095	0.923144	gene-LOC118230800;gene-LOC118210981;gene-LOC118212555;gene-kif13a;gene-LOC118208953;gene-cep131	LOC118230800;LOC118210981;LOC118212555;kif13a;LOC118208953;cep131
6	GO:0009123	BP	nucleoside monophosphate metabolic process	6/ 1180	49/ 22015	0.122449	0.0459095	0.923144	gene-gmps;gene-LOC118229665;gene-ak3;gene-dhodh;gene-LOC118211093;gene-uckl1b	gmps;LOC118229665;ak3;dhodh;LOC118211093;uckl1b
5	GO:0046649	BP	lymphocyte activation	5/ 1180	37/ 22015	0.135135	0.0460833	0.923144	gene-snapc3;gene-sidkey-183i3.6;gene-LOC118221246;gene-LOC118233462;gene-stat5a	snapc3;si:dkey-183i3.6;LOC118221246;LOC118233462;stat5a
9	GO:0071824	BP	protein-DNA complex subunit organization	9/ 1180	85/ 22015	0.105882	0.0472525	0.923144	gene-LOC118218064;gene-shprh;gene-LOC118220702;gene-LOC118211110;gene-dmap1;gene-LOC118217642;gene-nap1l1;gene-LOC118236388;gene-h3f3c	LOC118218064;shprh;LOC118220702;LOC118211110;dmap1;LOC118217642;nap1l1;LOC118236388;h3f3c
180	GO:0043170	BP	macromolecule metabolic process	180/ 1180	2932/ 22015	0.0613915	0.047425	0.923144	gene-rnf20;gene-LOC118230761;gene-LOC118227577;gene-tfe3a;gene-mgrn1a;gene-c1galt1a;gene-LOC118235681;gene-LOC118214964;gene-fech;gene-rtel1;gene-traf2b;gene-alas2;gene-st6galnac4;gene-LOC118218821;gene-LOC118218822;gene-rps18;gene-spop;gene-tsen15;gene-LOC118219261;gene-LOC118227581;gene-dyrk1aa;gene-LOC118235191;gene-usp14;gene-wdr37;gene-LOC118212860;gene-LOC118233889;gene-ccnl1a;gene-dtx4a;ge…	rnf20;LOC118230761;LOC118227577;tfe3a;mgrn1a;c1galt1a;LOC118235681;LOC118214964;fech;rtel1;traf2b;alas2;st6galnac4;LOC118218821;LOC118218822;rps18;spop;tsen15;LOC118219261;LOC118227581;dyrk1aa;LOC118235191;usp14;wdr37;LOC118212860;LOC118233889;ccnl1a;dtx4a;tpst1;tpst2;LOC118206991;LOC118220328;LOC118223705;exosc1;xrcc1;sfswap;rpl10;tarbp2;rpusd4;LOC118234826;rfc2;top1;LOC118220891;spcs2;LOC118207…
21	GO:0051253	BP	negative regulation of RNA metabolic process	21/ 1180	253/ 22015	0.083004	0.0475337	0.923144	gene-LOC118226762;gene-LOC118231004;gene-mtf1;gene-LOC118233462;gene-LOC118225093;gene-LOC118229931;gene-LOC118229761;gene-dmap1;gene-LOC118208953;gene-limd1a;gene-LOC118232964;gene-LOC118234455;gene-nkap;gene-men1;gene-suv39h1a;gene-chd8;gene-LOC118236388;gene-LOC118220231;gene-arntl1b;gene-LOC118215460;gene-LOC118230575	LOC118226762;LOC118231004;mtf1;LOC118233462;LOC118225093;LOC118229931;LOC118229761;dmap1;LOC118208953;limd1a;LOC118232964;LOC118234455;nkap;men1;suv39h1a;chd8;LOC118236388;LOC118220231;arntl1b;LOC118215460;LOC118230575
4	GO:0036503	BP	ERAD pathway	4/ 1180	26/ 22015	0.153846	0.047923	0.923144	gene-tmub2;gene-derl3;gene-ubxn8;gene-LOC118230453	tmub2;derl3;ubxn8;LOC118230453
4	GO:0034204	BP	lipid translocation	4/ 1180	26/ 22015	0.153846	0.047923	0.923144	gene-LOC118230008;gene-atp11c;gene-LOC118230110;gene-sidkey-246g23.2	LOC118230008;atp11c;LOC118230110;si:dkey-246g23.2
4	GO:0045332	BP	phospholipid translocation	4/ 1180	26/ 22015	0.153846	0.047923	0.923144	gene-LOC118230008;gene-atp11c;gene-LOC118230110;gene-sidkey-246g23.2	LOC118230008;atp11c;LOC118230110;si:dkey-246g23.2
4	GO:0097035	BP	regulation of membrane lipid distribution	4/ 1180	26/ 22015	0.153846	0.047923	0.923144	gene-LOC118230008;gene-atp11c;gene-LOC118230110;gene-sidkey-246g23.2	LOC118230008;atp11c;LOC118230110;si:dkey-246g23.2
61	GO:0071702	BP	organic substance transport	61/ 1180	893/ 22015	0.0683091	0.0486587	0.923144	gene-LOC118207406;gene-LOC118224316;gene-ap2m1b;gene-trappc11;gene-tango2;gene-atg4da;gene-mon1ba;gene-LOC118227303;gene-LOC118215335;gene-LOC118230008;gene-vps29;gene-LOC118208953;gene-LOC118225611;gene-LOC118234127;gene-zc3h11a;gene-tbc1d9;gene-vps41;gene-tbc1d5;gene-tfr2;gene-arf6a;gene-timm21;gene-rrbp1b;gene-ap3m2;gene-rab41;gene-atp11c;gene-LOC118233298;gene-LOC118230761;gene-LOC118232630;g…	LOC118207406;LOC118224316;ap2m1b;trappc11;tango2;atg4da;mon1ba;LOC118227303;LOC118215335;LOC118230008;vps29;LOC118208953;LOC118225611;LOC118234127;zc3h11a;tbc1d9;vps41;tbc1d5;tfr2;arf6a;timm21;rrbp1b;ap3m2;rab41;atp11c;LOC118233298;LOC118230761;LOC118232630;osbpl9;slc43a2b;LOC118210888;LOC118216645;stam2;LOC118212403;LOC118219415;vps37ba;LOC118234397;LOC118220839;LOC118236097;sec16a;LOC118208250;…
6	GO:0042176	BP	regulation of protein catabolic process	6/ 1180	50/ 22015	0.12	0.0499045	0.923144	gene-LOC118227581;gene-apc;gene-LOC118216807;gene-rnf144aa;gene-psmd1;gene-LOC118222405	LOC118227581;apc;LOC118216807;rnf144aa;psmd1;LOC118222405
3	GO:0031463	CC	Cul3-RING ubiquitin ligase complex	3/ 1180	12/ 22015	0.25	0.0234813	0.923144	gene-klhl15;gene-LOC118216863;gene-klhl7	klhl15;LOC118216863;klhl7
13	GO:0005768	CC	endosome	13/ 1180	124/ 22015	0.104839	0.0242172	0.923144	gene-arf6a;gene-sidkey-246g23.2;gene-LOC118214251;gene-LOC118216596;gene-LOC118230542;gene-LOC118227303;gene-LOC118208250;gene-LOC118223922;gene-mgrn1a;gene-LOC118209272;gene-vps41;gene-LOC118213148;gene-rab14l	arf6a;si:dkey-246g23.2;LOC118214251;LOC118216596;LOC118230542;LOC118227303;LOC118208250;LOC118223922;mgrn1a;LOC118209272;vps41;LOC118213148;rab14l
2	GO:0106083	CC	nuclear membrane protein complex	2/ 1180	5/ 22015	0.4	0.0257554	0.923144	gene-LOC118216769;gene-LOC118220711	LOC118216769;LOC118220711
2	GO:0106094	CC	nuclear membrane microtubule tethering complex	2/ 1180	5/ 22015	0.4	0.0257554	0.923144	gene-LOC118216769;gene-LOC118220711	LOC118216769;LOC118220711
2	GO:0034993	CC	meiotic nuclear membrane microtubule tethering complex	2/ 1180	5/ 22015	0.4	0.0257554	0.923144	gene-LOC118216769;gene-LOC118220711	LOC118216769;LOC118220711
19	GO:0005794	CC	Golgi apparatus	19/ 1180	214/ 22015	0.088785	0.0309443	0.923144	gene-slc30a7;gene-trappc11;gene-LOC118236097;gene-LOC118218809;gene-usp32;gene-hcls1;gene-tango2;gene-st6galnac;gene-st3gal3b;gene-st6galnac4;gene-clint1a;gene-LOC118234826;gene-rab41;gene-LOC118230008;gene-st6gal2a;gene-vps41;gene-st6gal1;gene-LOC118223922;gene-LOC118232084	slc30a7;trappc11;LOC118236097;LOC118218809;usp32;hcls1;tango2;st6galnac;st3gal3b;st6galnac4;clint1a;LOC118234826;rab41;LOC118230008;st6gal2a;vps41;st6gal1;LOC118223922;LOC118232084
48	GO:1902494	CC	catalytic complex	48/ 1180	662/ 22015	0.0725076	0.0348993	0.923144	gene-fbxw5;gene-LOC118230453;gene-dync1h1;gene-LOC118219849;gene-klhl7;gene-LOC118211469;gene-LOC118214964;gene-LOC118234008;gene-polr2ea;gene-LOC118227811;gene-fbxl18;gene-shrprbck1r;gene-LOC118229598;gene-ncf2;gene-derl3;gene-mbd3b;gene-polr2g;gene-LOC118216863;gene-sidkey-44g17.6;gene-chd8;gene-LOC118222405;gene-prpsap1;gene-rbbp5;gene-atg13;gene-LOC118231574;gene-rnf144aa;gene-dcun1d5;gene-LO…	fbxw5;LOC118230453;dync1h1;LOC118219849;klhl7;LOC118211469;LOC118214964;LOC118234008;polr2ea;LOC118227811;fbxl18;shrprbck1r;LOC118229598;ncf2;derl3;mbd3b;polr2g;LOC118216863;si:dkey-44g17.6;chd8;LOC118222405;prpsap1;rbbp5;atg13;LOC118231574;rnf144aa;dcun1d5;LOC118233735;psmd1;LOC118229761;klhl15;LOC118219010;LOC118206991;LOC118227581;LOC118221607;phkg2;exosc1;nsmce1;dmap1;tarbp2;LOC118226762;phf2…
6	GO:0016604	CC	nuclear body	6/ 1180	46/ 22015	0.130435	0.0351466	0.923144	gene-LOC118227581;gene-tardbpl;gene-lrch4;gene-LOC118219831;gene-uspl1;gene-casp8ap2	LOC118227581;tardbpl;lrch4;LOC118219831;uspl1;casp8ap2
2	GO:0000793	CC	condensed chromosome	2/ 1180	6/ 22015	0.333333	0.037274	0.923144	gene-LOC118220703;gene-ncaph2	LOC118220703;ncaph2
2	GO:0005639	CC	integral component of nuclear inner membrane	2/ 1180	6/ 22015	0.333333	0.037274	0.923144	gene-LOC118216769;gene-LOC118220711	LOC118216769;LOC118220711
2	GO:0000836	CC	Hrd1p ubiquitin ligase complex	2/ 1180	6/ 22015	0.333333	0.037274	0.923144	gene-derl3;gene-LOC118230453	derl3;LOC118230453
2	GO:0071797	CC	LUBAC complex	2/ 1180	6/ 22015	0.333333	0.037274	0.923144	gene-LOC118224942;gene-shrprbck1r	LOC118224942;shrprbck1r
2	GO:0000835	CC	ER ubiquitin ligase complex	2/ 1180	6/ 22015	0.333333	0.037274	0.923144	gene-derl3;gene-LOC118230453	derl3;LOC118230453
2	GO:0031080	CC	nuclear pore outer ring	2/ 1180	6/ 22015	0.333333	0.037274	0.923144	gene-nup37;gene-LOC118231987	nup37;LOC118231987
2	GO:0031229	CC	intrinsic component of nuclear inner membrane	2/ 1180	6/ 22015	0.333333	0.037274	0.923144	gene-LOC118216769;gene-LOC118220711	LOC118216769;LOC118220711
5	GO:0098636	CC	protein complex involved in cell adhesion	5/ 1180	35/ 22015	0.142857	0.037432	0.923144	gene-LOC118213931;gene-itgb2;gene-LOC118212870;gene-itga9;gene-LOC118220209	LOC118213931;itgb2;LOC118212870;itga9;LOC118220209
5	GO:0008305	CC	integrin complex	5/ 1180	35/ 22015	0.142857	0.037432	0.923144	gene-LOC118213931;gene-itgb2;gene-LOC118212870;gene-itga9;gene-LOC118220209	LOC118213931;itgb2;LOC118212870;itga9;LOC118220209
4	GO:0030119	CC	AP-type membrane coat adaptor complex	4/ 1180	26/ 22015	0.153846	0.047923	0.923144	gene-ap3m2;gene-LOC118225611;gene-ap2m1b;gene-ap1b1	ap3m2;LOC118225611;ap2m1b;ap1b1
4	GO:1902562	CC	H4 histone acetyltransferase complex	4/ 1180	26/ 22015	0.153846	0.047923	0.923144	gene-dmap1;gene-LOC118234008;gene-LOC118211469;gene-LOC118220231	dmap1;LOC118234008;LOC118211469;LOC118220231
3	GO:0035381	MF	ATP-gated ion channel activity	3/ 1180	12/ 22015	0.25	0.0234813	0.923144	gene-p2rx4a;gene-p2rx5;gene-p2rx1	p2rx4a;p2rx5;p2rx1
4	GO:0003725	MF	double-stranded RNA binding	4/ 1180	21/ 22015	0.190476	0.023668	0.923144	gene-zfr;gene-LOC118216883;gene-tarbp2;gene-LOC118228305	zfr;LOC118216883;tarbp2;LOC118228305
8	GO:0005516	MF	calmodulin binding	8/ 1180	66/ 22015	0.121212	0.0243005	0.923144	gene-phkg2;gene-LOC118220819;gene-kcnn4;gene-LOC118217801;gene-LOC118231127;gene-LOC118212497;gene-lsp1a;gene-LOC118214964	phkg2;LOC118220819;kcnn4;LOC118217801;LOC118231127;LOC118212497;lsp1a;LOC118214964
2	GO:0032454	MF	histone demethylase activity (H3-K9 specific)	2/ 1180	5/ 22015	0.4	0.0257554	0.923144	gene-LOC118227811;gene-LOC118231574	LOC118227811;LOC118231574
2	GO:0005545	MF	1-phosphatidylinositol binding	2/ 1180	5/ 22015	0.4	0.0257554	0.923144	gene-LOC118235714;gene-zfyve16	LOC118235714;zfyve16
2	GO:0003958	MF	NADPH-hemoprotein reductase activity	2/ 1180	5/ 22015	0.4	0.0257554	0.923144	gene-mtrr;gene-pora	mtrr;pora
2	GO:1990841	MF	promoter-specific chromatin binding	2/ 1180	5/ 22015	0.4	0.0257554	0.923144	gene-LOC118226762;gene-LOC118223000	LOC118226762;LOC118223000
2	GO:0016176	MF	superoxide-generating NADPH oxidase activator activity	2/ 1180	5/ 22015	0.4	0.0257554	0.923144	gene-ncf2;gene-sh3pxd2aa	ncf2;sh3pxd2aa
3	GO:0032451	MF	demethylase activity	3/ 1180	13/ 22015	0.230769	0.029333	0.923144	gene-LOC118227811;gene-LOC118231574;gene-kdm8	LOC118227811;LOC118231574;kdm8
3	GO:0003727	MF	single-stranded RNA binding	3/ 1180	13/ 22015	0.230769	0.029333	0.923144	gene-zfr;gene-polr2g;gene-LOC118228305	zfr;polr2g;LOC118228305
3	GO:0010181	MF	FMN binding	3/ 1180	13/ 22015	0.230769	0.029333	0.923144	gene-mtrr;gene-pora;gene-LOC118234352	mtrr;pora;LOC118234352
5	GO:0008373	MF	sialyltransferase activity	5/ 1180	33/ 22015	0.151515	0.0298569	0.923144	gene-st6galnac;gene-st3gal3b;gene-st6gal1;gene-st6gal2a;gene-st6galnac4	st6galnac;st3gal3b;st6gal1;st6gal2a;st6galnac4
4	GO:0008536	MF	Ran GTPase binding	4/ 1180	23/ 22015	0.173913	0.0321872	0.923144	gene-LOC118234397;gene-LOC118218227;gene-LOC118232630;gene-LOC118220293	LOC118234397;LOC118218227;LOC118232630;LOC118220293
15	GO:0017016	MF	Ras GTPase binding	15/ 1180	162/ 22015	0.0925926	0.0345364	0.923144	gene-arhgef12a;gene-LOC118214167;gene-LOC118220293;gene-ncf2;gene-LOC118232630;gene-tbc1d5;gene-LOC118218784;gene-LOC118232203;gene-daam2;gene-LOC118212403;gene-sidkey-76b14.2;gene-LOC118213148;gene-tbc1d9;gene-LOC118218227;gene-LOC118234397	arhgef12a;LOC118214167;LOC118220293;ncf2;LOC118232630;tbc1d5;LOC118218784;LOC118232203;daam2;LOC118212403;si:dkey-76b14.2;LOC118213148;tbc1d9;LOC118218227;LOC118234397
3	GO:0019206	MF	nucleoside kinase activity	3/ 1180	14/ 22015	0.214286	0.0358786	0.923144	gene-dguok;gene-LOC118221614;gene-uckl1b	dguok;LOC118221614;uckl1b
2	GO:0047173	MF	phosphatidylcholine-retinol O-acyltransferase activity	2/ 1180	6/ 22015	0.333333	0.037274	0.923144	gene-LOC118227084;gene-LOC118227146	LOC118227084;LOC118227146
2	GO:0004115	MF	3',5'-cyclic-AMP phosphodiesterase activity	2/ 1180	6/ 22015	0.333333	0.037274	0.923144	gene-LOC118229712;gene-LOC118224633	LOC118229712;LOC118224633
5	GO:0008013	MF	beta-catenin binding	5/ 1180	35/ 22015	0.142857	0.037432	0.923144	gene-axin1;gene-apc;gene-lzic;gene-chd8;gene-LOC118229761	axin1;apc;lzic;chd8;LOC118229761
16	GO:0045182	MF	translation regulator activity	16/ 1180	176/ 22015	0.0909091	0.0408487	0.923144	gene-eif2b4;gene-LOC118217331;gene-LOC118233278;gene-LOC118207484;gene-rpl10;gene-eif3s10;gene-dcun1d5;gene-LOC118233972;gene-eif4a1b;gene-LOC118229420;gene-LOC118209254;gene-elof1;gene-eif2ak2;gene-eef2l2;gene-eif3k;gene-LOC118235795	eif2b4;LOC118217331;LOC118233278;LOC118207484;rpl10;eif3s10;dcun1d5;LOC118233972;eif4a1b;LOC118229420;LOC118209254;elof1;eif2ak2;eef2l2;eif3k;LOC118235795
16	GO:0016747	MF	transferase activity, transferring acyl groups other than amino-acyl groups	16/ 1180	177/ 22015	0.0903955	0.0416047	0.923144	gene-LOC118218064;gene-nat10;gene-LOC118237460;gene-LOC118220702;gene-LOC118215217;gene-LOC118237490;gene-LOC118220231;gene-alas2;gene-LOC118233708;gene-LOC118234848;gene-LOC118234849;gene-LOC118214903;gene-LOC118227146;gene-LOC118227084;gene-LOC118219849;gene-zdhhc5a	LOC118218064;nat10;LOC118237460;LOC118220702;LOC118215217;LOC118237490;LOC118220231;alas2;LOC118233708;LOC118234848;LOC118234849;LOC118214903;LOC118227146;LOC118227084;LOC118219849;zdhhc5a
9	GO:0016407	MF	acetyltransferase activity	9/ 1180	82/ 22015	0.109756	0.0420057	0.923144	gene-LOC118218064;gene-nat10;gene-LOC118220702;gene-LOC118215217;gene-LOC118234849;gene-LOC118219849;gene-LOC118220231;gene-LOC118234848;gene-LOC118214903	LOC118218064;nat10;LOC118220702;LOC118215217;LOC118234849;LOC118219849;LOC118220231;LOC118234848;LOC118214903
6	GO:0016627	MF	oxidoreductase activity, acting on the CH-CH group of donors	6/ 1180	48/ 22015	0.125	0.0421196	0.923144	gene-dus2;gene-blvra;gene-acad11;gene-acox1;gene-dhodh;gene-LOC118230390	dus2;blvra;acad11;acox1;dhodh;LOC118230390
3	GO:0048365	MF	Rac GTPase binding	3/ 1180	15/ 22015	0.2	0.0431066	0.923144	gene-LOC118218784;gene-LOC118232203;gene-ncf2	LOC118218784;LOC118232203;ncf2
7	GO:0017048	MF	Rho GTPase binding	7/ 1180	62/ 22015	0.112903	0.0473327	0.923144	gene-arhgef12a;gene-LOC118214167;gene-LOC118218784;gene-LOC118232203;gene-daam2;gene-LOC118213148;gene-ncf2	arhgef12a;LOC118214167;LOC118218784;LOC118232203;daam2;LOC118213148;ncf2
11	GO:0008757	MF	S-adenosylmethionine-dependent methyltransferase activity	11/ 1180	108/ 22015	0.101852	0.0484688	0.923144	gene-LOC118234581;gene-rbbp5;gene-setd2;gene-cmtr2;gene-mettl16;gene-LOC118221635;gene-suv39h1a;gene-LOC118229550;gene-setmar;gene-ash1l;gene-LOC118206991	LOC118234581;rbbp5;setd2;cmtr2;mettl16;LOC118221635;suv39h1a;LOC118229550;setmar;ash1l;LOC118206991

## Sheet: Tab.5
Num	Pathway id	Description	Database	Ratio_in_study	Ratio_in_pop	Rich factor	Pvalue	Padjust	First Category	Second Category	Gene_ids	Gene_names
30	map03040	Spliceosome	KEGG PATHWAY	30/ 1226	158/ 19789	0.189873	3.35002e-08	1.06865e-05	Genetic Information Processing	Transcription	gene-tra2b|gene-tra2a|gene-hnrnpc|gene-hnrnpm|gene-LOC118220964|gene-hnrnpk|gene-hspa8|gene-LOC118208953|gene-ddx39b|gene-srsf7a|gene-srsf10a|gene-LOC118226381|gene-ddx5|gene-LOC118225264|gene-LOC118207863|gene-LOC118235191|gene-sf3b1|gene-LOC118223753|gene-LOC118233809|gene-ddx46|gene-hnrnpa3|gene-u2af1|gene-LOC118219831|gene-srsf4|gene-LOC118217000|gene-LOC118220345|gene-acin1a|gene-LOC11822522…	tra2b;tra2a;hnrnpc;hnrnpm;LOC118220964;hnrnpk;hspa8;LOC118208953;ddx39b;srsf7a;srsf10a;LOC118226381;ddx5;LOC118225264;LOC118207863;LOC118235191;sf3b1;LOC118223753;LOC118233809;ddx46;hnrnpa3;u2af1;LOC118219831;srsf4;LOC118217000;LOC118220345;acin1a;LOC118225225;txnl4a;LOC118221128
28	map04142	Lysosome	KEGG PATHWAY	28/ 1226	202/ 19789	0.138614	5.32281e-05	0.00848989	Cellular Processes	Transport and catabolism	gene-LOC118233481|gene-LOC118230365|gene-LOC118225611|gene-man2b1|gene-LOC118225822|gene-LOC118212562|gene-ctsba|gene-sftpbb|gene-ap3m2|gene-galns|gene-naglu|gene-LOC118216907|gene-slc11a2|gene-hyal2a|gene-cltb|gene-LOC118233651|gene-LOC118212860|gene-LOC118233653|gene-LOC118233889|gene-psap|gene-dnase2b|gene-ap1b1|gene-ctns|gene-sich211-212k18.7|gene-ap1s1|gene-LOC118221630|gene-glb1|gene-LOC118…	LOC118233481;LOC118230365;LOC118225611;man2b1;LOC118225822;LOC118212562;ctsba;sftpbb;ap3m2;galns;naglu;LOC118216907;slc11a2;hyal2a;cltb;LOC118233651;LOC118212860;LOC118233653;LOC118233889;psap;dnase2b;ap1b1;ctns;si:ch211-212k18.7;ap1s1;LOC118221630;glb1;LOC118227761
36	map04217	Necroptosis	KEGG PATHWAY	36/ 1226	306/ 19789	0.117647	0.000165925	0.0132325	Cellular Processes	Cell growth and death	gene-LOC118229521|gene-aifm1|gene-LOC118217801|gene-LOC118227303|gene-LOC118212588|gene-LOC118214717|gene-LOC118236388|gene-LOC118210035|gene-LOC118210034|gene-LOC118213512|gene-shrprbck1r|gene-LOC118225780|gene-traf2b|gene-LOC118215390|gene-stat5a|gene-LOC118223245|gene-LOC118225301|gene-LOC118216669|gene-LOC118209724|gene-LOC118212710|gene-sidkey-181m9.8|gene-LOC118220819|gene-LOC118212497|gene…	LOC118229521;aifm1;LOC118217801;LOC118227303;LOC118212588;LOC118214717;LOC118236388;LOC118210035;LOC118210034;LOC118213512;shrprbck1r;LOC118225780;traf2b;LOC118215390;stat5a;LOC118223245;LOC118225301;LOC118216669;LOC118209724;LOC118212710;si:dkey-181m9.8;LOC118220819;LOC118212497;pygb;LOC118211337;stat2;stat3;LOC118220328;LOC118220681;il1b;LOC118217642;eif2ak2;birc2;LOC118215523;LOC118224942;LOC1…
38	map04621	NOD-like receptor signaling pathway	KEGG PATHWAY	38/ 1226	328/ 19789	0.115854	0.00015251	0.0162169	Organismal Systems	Immune system	gene-LOC118229521|gene-mapk1|gene-nod2|gene-LOC118227084|gene-LOC118210035|gene-LOC118210034|gene-LOC118213148|gene-LOC118208512|gene-LOC118209941|gene-LOC118213512|gene-shrprbck1r|gene-LOC118225780|gene-LOC118214576|gene-ctsba|gene-LOC118223245|gene-LOC118227146|gene-nek7|gene-LOC118227389|gene-LOC118212710|gene-itpr2|gene-sidkey-181m9.8|gene-LOC118229574|gene-sting1|gene-LOC118209724|gene-LOC11…	LOC118229521;mapk1;nod2;LOC118227084;LOC118210035;LOC118210034;LOC118213148;LOC118208512;LOC118209941;LOC118213512;shrprbck1r;LOC118225780;LOC118214576;ctsba;LOC118223245;LOC118227146;nek7;LOC118227389;LOC118212710;itpr2;si:dkey-181m9.8;LOC118229574;sting1;LOC118209724;LOC118211337;stat2;LOC118231916;LOC118220990;LOC118220328;il1b;ikbke;LOC118223988;ikbkg;ripk2;traf2b;birc2;LOC118215523;LOC118224…
40	map05205	Proteoglycans in cancer	KEGG PATHWAY	40/ 1226	372/ 19789	0.107527	0.000490051	0.0260544	Human Diseases	Cancer: overview	gene-arhgef12a|gene-LOC118218073|gene-wnt16|gene-LOC118233664|gene-ddx5|gene-LOC118217801|gene-pdpk1b|gene-LOC118221381|gene-LOC118218693|gene-LOC118222974|gene-eif4ba|gene-LOC118219848|gene-LOC118216518|gene-LOC118229931|gene-LOC118208713|gene-LOC118207782|gene-mapk1|gene-LOC118215030|gene-LOC118212870|gene-ank3b|gene-cd44b|gene-ppp1r12a|gene-LOC118217965|gene-LOC118213617|gene-LOC118219173|gene…	arhgef12a;LOC118218073;wnt16;LOC118233664;ddx5;LOC118217801;pdpk1b;LOC118221381;LOC118218693;LOC118222974;eif4ba;LOC118219848;LOC118216518;LOC118229931;LOC118208713;LOC118207782;mapk1;LOC118215030;LOC118212870;ank3b;cd44b;ppp1r12a;LOC118217965;LOC118213617;LOC118219173;itpr2;LOC118220819;LOC118212497;wnt8b;LOC118217213;LOC118223000;stat3;ezrb;LOC118211767;LOC118206197;hcls1;vegfab;LOC118207312;LO…
17	map05134	Legionellosis	KEGG PATHWAY	17/ 1226	110/ 19789	0.154545	0.000421395	0.026885	Human Diseases	Infectious disease: bacterial	gene-LOC118209941|gene-clk4b|gene-LOC118233278|gene-hbs1l|gene-nfkb2|gene-il1b|gene-LOC118223988|gene-casp17|gene-LOC118208953|gene-LOC118212872|gene-casp9|gene-LOC118220209|gene-hspa8|gene-LOC118227146|gene-LOC118227084|gene-itgb2|gene-casp7	LOC118209941;clk4b;LOC118233278;hbs1l;nfkb2;il1b;LOC118223988;casp17;LOC118208953;LOC118212872;casp9;LOC118220209;hspa8;LOC118227146;LOC118227084;itgb2;casp7
42	map05132	Salmonella infection	KEGG PATHWAY	42/ 1226	426/ 19789	0.0985915	0.00200154	0.0798113	Human Diseases	Infectious disease: bacterial	gene-LOC118229521|gene-LOC118233664|gene-mapk1|gene-dync1h1|gene-LOC118218256|gene-tcf7l2|gene-LOC118227084|gene-LOC118216518|gene-LOC118210034|gene-LOC118210035|gene-myo6a|gene-LOC118231916|gene-LOC118215523|gene-casp17|gene-traf2b|gene-LOC118214717|gene-ahnak|gene-LOC118227146|gene-LOC118226150|gene-casp7|gene-LOC118212710|gene-arf6a|gene-LOC118234476|gene-myh11a|gene-vps41|gene-LOC118209724|ge…	LOC118229521;LOC118233664;mapk1;dync1h1;LOC118218256;tcf7l2;LOC118227084;LOC118216518;LOC118210034;LOC118210035;myo6a;LOC118231916;LOC118215523;casp17;traf2b;LOC118214717;ahnak;LOC118227146;LOC118226150;casp7;LOC118212710;arf6a;LOC118234476;myh11a;vps41;LOC118209724;fgd4a;LOC118211337;exoc7;LOC118213512;LOC118216896;LOC118211767;LOC118214251;il1b;LOC118232828;LOC118223988;ikbkg;ripk2;birc2;LOC118…
6	map00511	Other glycan degradation	KEGG PATHWAY	6/ 1226	22/ 19789	0.272727	0.0017631	0.0803471	Metabolism	Glycan biosynthesis and metabolism	gene-hexdc|gene-LOC118233481|gene-glb1|gene-man2c1|gene-man2b2|gene-man2b1	hexdc;LOC118233481;glb1;man2c1;man2b2;man2b1
17	map00564	Glycerophospholipid metabolism	KEGG PATHWAY	17/ 1226	143/ 19789	0.118881	0.00736188	0.234844	Metabolism	Lipid metabolism	gene-chka|gene-agpat9l|gene-gpcpd1|gene-phospho1|gene-LOC118225294|gene-ptdss1a|gene-etnk1|gene-LOC118223744|gene-lpcat2|gene-pnpla6|gene-pcyt2|gene-LOC118223445|gene-LOC118236398|gene-dgkza|gene-pla1a|gene-LOC118223242|gene-pisd	chka;agpat9l;gpcpd1;phospho1;LOC118225294;ptdss1a;etnk1;LOC118223744;lpcat2;pnpla6;pcyt2;LOC118223445;LOC118236398;dgkza;pla1a;LOC118223242;pisd
31	map05164	Influenza A	KEGG PATHWAY	31/ 1226	314/ 19789	0.0987261	0.00709296	0.251406	Human Diseases	Infectious disease: viral	gene-LOC118229521|gene-LOC118212588|gene-nup98|gene-LOC118219849|gene-LOC118227084|gene-LOC118210035|gene-LOC118210034|gene-LOC118216518|gene-pabpn1|gene-LOC118209941|gene-rsad2|gene-LOC118215523|gene-mapk1|gene-casp9|gene-LOC118223245|gene-LOC118227146|gene-LOC118212710|gene-LOC118209724|gene-LOC118231298|gene-LOC118211337|gene-stat2|gene-LOC118220990|gene-il1b|gene-ikbke|gene-LOC118223988|gene-…	LOC118229521;LOC118212588;nup98;LOC118219849;LOC118227084;LOC118210035;LOC118210034;LOC118216518;pabpn1;LOC118209941;rsad2;LOC118215523;mapk1;casp9;LOC118223245;LOC118227146;LOC118212710;LOC118209724;LOC118231298;LOC118211337;stat2;LOC118220990;il1b;ikbke;LOC118223988;ikbkg;eif2ak2;LOC118233068;LOC118220170;LOC118231319;calcoco2
20	map05133	Pertussis	KEGG PATHWAY	20/ 1226	187/ 19789	0.106952	0.0121699	0.323516	Human Diseases	Infectious disease: bacterial	gene-LOC118229521|gene-LOC118212710|gene-LOC118215523|gene-LOC118209724|gene-il1b|gene-LOC118223988|gene-casp17|gene-mapk1|gene-LOC118208597|gene-LOC118227084|gene-c1qc|gene-LOC118220209|gene-LOC118230349|gene-LOC118227146|gene-LOC118211337|gene-LOC118210035|gene-LOC118210034|gene-itgb2|gene-casp7|gene-LOC118220990	LOC118229521;LOC118212710;LOC118215523;LOC118209724;il1b;LOC118223988;casp17;mapk1;LOC118208597;LOC118227084;c1qc;LOC118220209;LOC118230349;LOC118227146;LOC118211337;LOC118210035;LOC118210034;itgb2;casp7;LOC118220990
25	map04934	Cushing syndrome	KEGG PATHWAY	25/ 1226	252/ 19789	0.0992063	0.0137235	0.336754	Human Diseases	Endocrine and metabolic disease	gene-LOC118233664|gene-LOC118208186|gene-wnt16|gene-LOC118217801|gene-wnt8b|gene-tcf7l2|gene-axin1|gene-atf6b|gene-LOC118229598|gene-mapk1|gene-LOC118232306|gene-rbbp5|gene-itpr2|gene-LOC118229574|gene-LOC118220819|gene-LOC118212497|gene-LOC118215268|gene-men1|gene-LOC118217039|gene-apc|gene-pbx1b|gene-LOC118231987|gene-scarb1|gene-LOC118211876|gene-LOC118235731	LOC118233664;LOC118208186;wnt16;LOC118217801;wnt8b;tcf7l2;axin1;atf6b;LOC118229598;mapk1;LOC118232306;rbbp5;itpr2;LOC118229574;LOC118220819;LOC118212497;LOC118215268;men1;LOC118217039;apc;pbx1b;LOC118231987;scarb1;LOC118211876;LOC118235731
14	map04391	Hippo signaling pathway - fly	KEGG PATHWAY	14/ 1226	115/ 19789	0.121739	0.0116459	0.33773	Environmental Information Processing	Signal transduction	gene-rerea|gene-LOC118229691|gene-LOC118237460|gene-tead1b|gene-limd1a|gene-LOC118233662|gene-dlg1|gene-csnk1e|gene-scrib|gene-LOC118207290|gene-LOC118211677|gene-LOC118216518|gene-LOC118211675|gene-dlg1l	rerea;LOC118229691;LOC118237460;tead1b;limd1a;LOC118233662;dlg1;csnk1e;scrib;LOC118207290;LOC118211677;LOC118216518;LOC118211675;dlg1l
24	map04210	Apoptosis	KEGG PATHWAY	24/ 1226	245/ 19789	0.0979592	0.0178365	0.406418	Cellular Processes	Cell growth and death	gene-aifm1|gene-mapk1|gene-pdpk1b|gene-ptpn13|gene-LOC118216518|gene-LOC118208664|gene-parp3|gene-casp17|gene-traf2b|gene-casp9|gene-ctsba|gene-casp7|gene-itpr2|gene-LOC118213846|gene-LOC118233651|gene-LOC118233653|gene-LOC118217213|gene-LOC118223000|gene-traf1|gene-LOC118220681|gene-ikbkg|gene-birc2|gene-LOC118227761|gene-LOC118207064	aifm1;mapk1;pdpk1b;ptpn13;LOC118216518;LOC118208664;parp3;casp17;traf2b;casp9;ctsba;casp7;itpr2;LOC118213846;LOC118233651;LOC118233653;LOC118217213;LOC118223000;traf1;LOC118220681;ikbkg;birc2;LOC118227761;LOC118207064
7	map04745	Phototransduction - fly	KEGG PATHWAY	7/ 1226	45/ 19789	0.155556	0.0197976	0.421028	Organismal Systems	Sensory system	gene-LOC118229598|gene-LOC118217801|gene-LOC118220819|gene-LOC118212497|gene-LOC118216518|gene-LOC118235731|gene-LOC118229574	LOC118229598;LOC118217801;LOC118220819;LOC118212497;LOC118216518;LOC118235731;LOC118229574
11	map00310	Lysine degradation	KEGG PATHWAY	11/ 1226	90/ 19789	0.122222	0.0230559	0.459677	Metabolism	Amino acid metabolism	gene-setd2|gene-LOC118209884|gene-plod1a|gene-suv39h1a|gene-LOC118233860|gene-LOC118229550|gene-kmt2ca|gene-LOC118211876|gene-setmar|gene-ash1l|gene-LOC118206991	setd2;LOC118209884;plod1a;suv39h1a;LOC118233860;LOC118229550;kmt2ca;LOC118211876;setmar;ash1l;LOC118206991
40	map05131	Shigellosis	KEGG PATHWAY	40/ 1226	478/ 19789	0.083682	0.0329293	0.525222	Human Diseases	Infectious disease: bacterial	gene-LOC118229521|gene-sept6|gene-tnip1|gene-LOC118211337|gene-LOC118227084|gene-LOC118210035|gene-LOC118210034|gene-LOC118216518|gene-LOC118209941|gene-shrprbck1r|gene-LOC118225780|gene-traf2b|gene-LOC118215030|gene-LOC118227146|gene-mapk1|gene-LOC118212710|gene-LOC118212617|gene-h3f3c|gene-itpr2|gene-sidkey-181m9.8|gene-LOC118229574|gene-sting1|gene-cast|gene-LOC118209724|gene-u2af1|gene-LOC118…	LOC118229521;sept6;tnip1;LOC118211337;LOC118227084;LOC118210035;LOC118210034;LOC118216518;LOC118209941;shrprbck1r;LOC118225780;traf2b;LOC118215030;LOC118227146;mapk1;LOC118212710;LOC118212617;h3f3c;itpr2;si:dkey-181m9.8;LOC118229574;sting1;cast;LOC118209724;u2af1;LOC118234996;LOC118221246;LOC118220990;LOC118220681;hcls1;LOC118223988;ikbkg;il1b;ripk2;LOC118223625;LOC118215523;LOC118224942;cd44b;LO…
32	map05152	Tuberculosis	KEGG PATHWAY	32/ 1226	366/ 19789	0.0874317	0.0313566	0.526461	Human Diseases	Infectious disease: bacterial	gene-arhgef12a|gene-LOC118217801|gene-LOC118212588|gene-nfya|gene-LOC118219849|gene-LOC118225670|gene-LOC118225822|gene-LOC118209941|gene-mapk1|gene-casp9|gene-LOC118220209|gene-LOC118223245|gene-eea1|gene-LOC118234035|gene-itgb2|gene-nod2|gene-LOC118220819|gene-LOC118212497|gene-LOC118233651|gene-LOC118231298|gene-LOC118233653|gene-stat2|gene-LOC118233882|gene-nfyc|gene-LOC118231319|gene-il1b|ge…	arhgef12a;LOC118217801;LOC118212588;nfya;LOC118219849;LOC118225670;LOC118225822;LOC118209941;mapk1;casp9;LOC118220209;LOC118223245;eea1;LOC118234035;itgb2;nod2;LOC118220819;LOC118212497;LOC118233651;LOC118231298;LOC118233653;stat2;LOC118233882;nfyc;LOC118231319;il1b;LOC118231624;ripk2;LOC118214138;LOC118213823;LOC118235731;LOC118213826
12	map04622	RIG-I-like receptor signaling pathway	KEGG PATHWAY	12/ 1226	108/ 19789	0.111111	0.0351409	0.533806	Organismal Systems	Immune system	gene-otud5a|gene-ikbke|gene-traf2b|gene-ikbkg|gene-sting1|gene-LOC118214576|gene-LOC118222453|gene-LOC118220170|gene-LOC118227146|gene-LOC118227084|gene-LOC118223988|gene-LOC118220990	otud5a;ikbke;traf2b;ikbkg;sting1;LOC118214576;LOC118222453;LOC118220170;LOC118227146;LOC118227084;LOC118223988;LOC118220990
19	map03013	RNA transport	KEGG PATHWAY	19/ 1226	197/ 19789	0.0964467	0.0370513	0.537244	Genetic Information Processing	Translation	gene-eif4g2a|gene-LOC118233278|gene-LOC118207674|gene-eif3s10|gene-eif4a1b|gene-upf2|gene-eif2b4|gene-nup153|gene-upf3b|gene-LOC118232630|gene-acin1a|gene-nup37|gene-ddx39b|gene-eif4ba|gene-srrm1|gene-nup98|gene-nup58|gene-LOC118207484|gene-LOC118218227	eif4g2a;LOC118233278;LOC118207674;eif3s10;eif4a1b;upf2;eif2b4;nup153;upf3b;LOC118232630;acin1a;nup37;ddx39b;eif4ba;srrm1;nup98;nup58;LOC118207484;LOC118218227
5	map00531	Glycosaminoglycan degradation	KEGG PATHWAY	5/ 1226	29/ 19789	0.172414	0.0310414	0.550122	Metabolism	Glycan biosynthesis and metabolism	gene-galns|gene-LOC118212860|gene-naglu|gene-hyal2a|gene-glb1	galns;LOC118212860;naglu;hyal2a;glb1
43	map05010	Alzheimer disease	KEGG PATHWAY	43/ 1226	516/ 19789	0.0833333	0.029555	0.554591	Human Diseases	Neurodegenerative disease	gene-eif2ak2|gene-wnt16|gene-LOC118212601|gene-traf2b|gene-wnt8b|gene-LOC118223110|gene-LOC118235502|gene-ndufa11|gene-axin1|gene-LOC118208664|gene-LOC118222913|gene-zgc86598|gene-LOC118229598|gene-casp17|gene-LOC118214085|gene-mapk1|gene-casp9|gene-atp5f1e|gene-LOC118234352|gene-LOC118213932|gene-LOC118233664|gene-ulk2|gene-casp7|gene-LOC118217966|gene-LOC118218256|gene-itpr2|gene-LOC118214118|g…	eif2ak2;wnt16;LOC118212601;traf2b;wnt8b;LOC118223110;LOC118235502;ndufa11;axin1;LOC118208664;LOC118222913;zgc:86598;LOC118229598;casp17;LOC118214085;mapk1;casp9;atp5f1e;LOC118234352;LOC118213932;LOC118233664;ulk2;casp7;LOC118217966;LOC118218256;itpr2;LOC118214118;LOC118229574;atg13;LOC118213846;ulk1b;LOC118208353;csnk1a1;apc;LOC118220681;il1b;LOC118222472;LOC118236783;LOC118231624;csnk1e;LOC11821…
24	map04310	Wnt signaling pathway	KEGG PATHWAY	24/ 1226	268/ 19789	0.0895522	0.0448157	0.571849	Environmental Information Processing	Signal transduction	gene-LOC118233664|gene-wnt16|gene-LOC118217801|gene-wnt8b|gene-tcf7l2|gene-LOC118219849|gene-axin1|gene-zgc86598|gene-ctbp1|gene-LOC118229574|gene-LOC118220819|gene-LOC118212497|gene-LOC118229761|gene-daam2|gene-ccn4a|gene-LOC118223000|gene-csnk1a1|gene-apc|gene-LOC118231624|gene-csnk1e|gene-LOC118223625|gene-chd8|gene-LOC118214520|gene-LOC118235731	LOC118233664;wnt16;LOC118217801;wnt8b;tcf7l2;LOC118219849;axin1;zgc:86598;ctbp1;LOC118229574;LOC118220819;LOC118212497;LOC118229761;daam2;ccn4a;LOC118223000;csnk1a1;apc;LOC118231624;csnk1e;LOC118223625;chd8;LOC118214520;LOC118235731
17	map05145	Toxoplasmosis	KEGG PATHWAY	17/ 1226	175/ 19789	0.0971429	0.0440768	0.585854	Human Diseases	Infectious disease: parasitic	gene-LOC118214138|gene-casp9|gene-ikbkg|gene-mapk1|gene-LOC118212588|gene-LOC118231298|gene-pdpk1b|gene-LOC118218460|gene-LOC118217213|gene-birc2|gene-LOC118223245|gene-hspa8|gene-LOC118208953|gene-LOC118217039|gene-stat2|gene-stat3|gene-LOC118231319	LOC118214138;casp9;ikbkg;mapk1;LOC118212588;LOC118231298;pdpk1b;LOC118218460;LOC118217213;birc2;LOC118223245;hspa8;LOC118208953;LOC118217039;stat2;stat3;LOC118231319
37	map04144	Endocytosis	KEGG PATHWAY	37/ 1226	450/ 19789	0.0822222	0.0484255	0.594144	Cellular Processes	Transport and catabolism	gene-LOC118214061|gene-fgfr2|gene-ap2m1b|gene-sh3glb2a|gene-zfyve16|gene-LOC118212589|gene-vps29|gene-grk6|gene-ehd3|gene-arf6a|gene-LOC118232966|gene-LOC118230761|gene-LOC118208953|gene-epn1|gene-LOC118234659|gene-stam2|gene-pdcd6ip|gene-LOC118225301|gene-vps37ba|gene-eea1|gene-nedd4a|gene-LOC118233833|gene-sh3kbp1|gene-LOC118227303|gene-cltb|gene-dnm3a|gene-LOC118221293|gene-LOC118237088|gene-L…	LOC118214061;fgfr2;ap2m1b;sh3glb2a;zfyve16;LOC118212589;vps29;grk6;ehd3;arf6a;LOC118232966;LOC118230761;LOC118208953;epn1;LOC118234659;stam2;pdcd6ip;LOC118225301;vps37ba;eea1;nedd4a;LOC118233833;sh3kbp1;LOC118227303;cltb;dnm3a;LOC118221293;LOC118237088;LOC118217039;vps36;LOC118209971;LOC118224316;arfgap1;acap1;hspa8;LOC118221246;smap1
16	map05215	Prostate cancer	KEGG PATHWAY	16/ 1226	162/ 19789	0.0987654	0.0438287	0.607884	Human Diseases	Cancer: specific types	gene-LOC118218073|gene-LOC118233664|gene-etv5a|gene-LOC118208713|gene-ikbkg|gene-mapk1|gene-pdpk1b|gene-LOC118232306|gene-casp9|gene-LOC118217213|gene-plat|gene-tcf7l2|gene-LOC118219849|gene-LOC118223000|gene-fgfr2|gene-LOC118213512	LOC118218073;LOC118233664;etv5a;LOC118208713;ikbkg;mapk1;pdpk1b;LOC118232306;casp9;LOC118217213;plat;tcf7l2;LOC118219849;LOC118223000;fgfr2;LOC118213512
28	map04145	Phagosome	KEGG PATHWAY	28/ 1226	328/ 19789	0.0853659	0.0536345	0.61105	Cellular Processes	Transport and catabolism	gene-LOC118232966|gene-LOC118225822|gene-LOC118233833|gene-dync1h1|gene-LOC118212870|gene-LOC118216518|gene-LOC118208664|gene-ncf2|gene-LOC118225670|gene-LOC118230349|gene-LOC118212601|gene-LOC118230761|gene-LOC118220209|gene-LOC118234659|gene-eea1|gene-pikfyve|gene-thbs2a|gene-LOC118233653|gene-LOC118213846|gene-LOC118231298|gene-LOC118233651|gene-LOC118221293|gene-LOC118233882|gene-itgb2|gene-L…	LOC118232966;LOC118225822;LOC118233833;dync1h1;LOC118212870;LOC118216518;LOC118208664;ncf2;LOC118225670;LOC118230349;LOC118212601;LOC118230761;LOC118220209;LOC118234659;eea1;pikfyve;thbs2a;LOC118233653;LOC118213846;LOC118231298;LOC118233651;LOC118221293;LOC118233882;itgb2;LOC118223214;scarb1;LOC118227761;LOC118231319
12	map04720	Long-term potentiation	KEGG PATHWAY	12/ 1226	116/ 19789	0.103448	0.0556507	0.612158	Organismal Systems	Nervous system	gene-LOC118220819|gene-itpr2|gene-LOC118229598|gene-LOC118212497|gene-LOC118217801|gene-LOC118231624|gene-mapk1|gene-LOC118231987|gene-LOC118219849|gene-LOC118235568|gene-LOC118235731|gene-LOC118229574	LOC118220819;itpr2;LOC118229598;LOC118212497;LOC118217801;LOC118231624;mapk1;LOC118231987;LOC118219849;LOC118235568;LOC118235731;LOC118229574
12	map03015	mRNA surveillance pathway	KEGG PATHWAY	12/ 1226	115/ 19789	0.104348	0.0527266	0.622956	Genetic Information Processing	Translation	gene-hbs1l|gene-upf2|gene-LOC118229906|gene-upf3b|gene-acin1a|gene-LOC118233068|gene-LOC118234938|gene-srrm1|gene-ddx39b|gene-smg7|gene-LOC118218710|gene-pabpn1	hbs1l;upf2;LOC118229906;upf3b;acin1a;LOC118233068;LOC118234938;srrm1;ddx39b;smg7;LOC118218710;pabpn1
9	map00240	Pyrimidine metabolism	KEGG PATHWAY	9/ 1226	83/ 19789	0.108434	0.0708847	0.753741	Metabolism	Nucleotide metabolism	gene-LOC118221731|gene-dguok|gene-cdaa|gene-ctps1b|gene-nt5c2a|gene-dhodh|gene-LOC118212972|gene-entpd1|gene-uckl1b	LOC118221731;dguok;cdaa;ctps1b;nt5c2a;dhodh;LOC118212972;entpd1;uckl1b
7	map04216	Ferroptosis	KEGG PATHWAY	7/ 1226	60/ 19789	0.116667	0.076504	0.787251	Cellular Processes	Cell growth and death	gene-LOC118230761|gene-LOC118215390|gene-LOC118234848|gene-LOC118216669|gene-LOC118223000|gene-LOC118234849|gene-slc11a2	LOC118230761;LOC118215390;LOC118234848;LOC118216669;LOC118223000;LOC118234849;slc11a2
14	map05222	Small cell lung cancer	KEGG PATHWAY	14/ 1226	155/ 19789	0.0903226	0.100501	0.801494	Human Diseases	Cancer: specific types	gene-LOC118232964|gene-col4a2|gene-ikbkg|gene-traf2b|gene-LOC118212870|gene-LOC118232306|gene-casp9|gene-birc2|gene-LOC118222974|gene-rxrga|gene-max|gene-LOC118223000|gene-traf1|gene-LOC118213617	LOC118232964;col4a2;ikbkg;traf2b;LOC118212870;LOC118232306;casp9;birc2;LOC118222974;rxrga;max;LOC118223000;traf1;LOC118213617
10	map04137	Mitophagy - animal	KEGG PATHWAY	10/ 1226	102/ 19789	0.0980392	0.100224	0.819778	Cellular Processes	Transport and catabolism	gene-zgc86598|gene-LOC118218809|gene-LOC118229931|gene-tax1bp1b|gene-tfe3a|gene-LOC118208728|gene-ulk1b|gene-LOC118223000|gene-LOC118219261|gene-calcoco2	zgc:86598;LOC118218809;LOC118229931;tax1bp1b;tfe3a;LOC118208728;ulk1b;LOC118223000;LOC118219261;calcoco2
9	map00561	Glycerolipid metabolism	KEGG PATHWAY	9/ 1226	89/ 19789	0.101124	0.0995119	0.835376	Metabolism	Lipid metabolism	gene-LOC118232188|gene-LOC118225294|gene-LOC118209884|gene-LOC118237490|gene-LOC118223744|gene-LOC118223445|gene-LOC118236398|gene-dgkza|gene-agpat9l	LOC118232188;LOC118225294;LOC118209884;LOC118237490;LOC118223744;LOC118223445;LOC118236398;dgkza;agpat9l
37	map05202	Transcriptional misregulation in cancer	KEGG PATHWAY	37/ 1226	478/ 19789	0.0774059	0.0958321	0.849179	Human Diseases	Cancer: overview	gene-ncor1|gene-LOC118232964|gene-wnt16|gene-runx1|gene-tfe3a|gene-plat|gene-rxrga|gene-LOC118227084|gene-LOC118232299|gene-LOC118220311|gene-LOC118222195|gene-ddx5|gene-LOC118223562|gene-LOC118232306|gene-LOC118220209|gene-LOC118227146|gene-lyl1|gene-etv5a|gene-tcf3a|gene-tcf3b|gene-LOC118218073|gene-LOC118210320|gene-h3f3c|gene-mllt3|gene-max|gene-LOC118229550|gene-LOC118223000|gene-traf1|gene-…	ncor1;LOC118232964;wnt16;runx1;tfe3a;plat;rxrga;LOC118227084;LOC118232299;LOC118220311;LOC118222195;ddx5;LOC118223562;LOC118232306;LOC118220209;LOC118227146;lyl1;etv5a;tcf3a;tcf3b;LOC118218073;LOC118210320;h3f3c;mllt3;max;LOC118229550;LOC118223000;traf1;men1;mef2cb;pbx1b;jupa;bmp2k;tlx1;LOC118208713;LOC118223988;LOC118216179
27	map05167	Kaposi sarcoma-associated herpesvirus infection	KEGG PATHWAY	27/ 1226	330/ 19789	0.0818182	0.0854958	0.852286	Human Diseases	Infectious disease: viral	gene-LOC118233664|gene-LOC118231624|gene-LOC118232966|gene-traf2b|gene-LOC118233833|gene-LOC118212588|gene-LOC118219849|gene-LOC118227084|gene-LOC118222350|gene-mapk1|gene-casp9|gene-LOC118223245|gene-LOC118234659|gene-LOC118227146|gene-sidkey-44g17.6|gene-itpr2|gene-LOC118223000|gene-stat2|gene-stat3|gene-LOC118220990|gene-LOC118211520|gene-ikbke|gene-LOC118223988|gene-ikbkg|gene-LOC118229931|ge…	LOC118233664;LOC118231624;LOC118232966;traf2b;LOC118233833;LOC118212588;LOC118219849;LOC118227084;LOC118222350;mapk1;casp9;LOC118223245;LOC118234659;LOC118227146;si:dkey-44g17.6;itpr2;LOC118223000;stat2;stat3;LOC118220990;LOC118211520;ikbke;LOC118223988;ikbkg;LOC118229931;eif2ak2;vegfab
21	map04141	Protein processing in endoplasmic reticulum	KEGG PATHWAY	21/ 1226	249/ 19789	0.0843373	0.0937258	0.854244	Genetic Information Processing	Folding, sorting and degradation	gene-eif2ak2|gene-sec31a|gene-rrbp1b|gene-atf6b|gene-LOC118220681|gene-rrbp1a|gene-nfe2|gene-LOC118230453|gene-LOC118227693|gene-derl3|gene-traf2b|gene-LOC118208953|gene-nfe2l2a|gene-LOC118234020|gene-hspa8|gene-LOC118207545|gene-LOC118229588|gene-LOC118213512|gene-sil1|gene-ssr1|gene-rad23aa	eif2ak2;sec31a;rrbp1b;atf6b;LOC118220681;rrbp1a;nfe2;LOC118230453;LOC118227693;derl3;traf2b;LOC118208953;nfe2l2a;LOC118234020;hspa8;LOC118207545;LOC118229588;LOC118213512;sil1;ssr1;rad23aa
5	map00860	Porphyrin and chlorophyll metabolism	KEGG PATHWAY	5/ 1226	40/ 19789	0.125	0.0992001	0.855266	Metabolism	Metabolism of cofactors and vitamins	gene-fxn|gene-uros|gene-fech|gene-alas2|gene-blvra	fxn;uros;fech;alas2;blvra
5	map00640	Propanoate metabolism	KEGG PATHWAY	5/ 1226	39/ 19789	0.128205	0.0912022	0.855691	Metabolism	Carbohydrate metabolism	gene-acaca|gene-abat|gene-acox1|gene-acss1|gene-suclg1	acaca;abat;acox1;acss1;suclg1
5	map04341	Hedgehog signaling pathway - fly	KEGG PATHWAY	5/ 1226	42/ 19789	0.119048	0.116205	0.862076	Environmental Information Processing	Signal transduction	gene-csnk1a1|gene-LOC118223625|gene-spop|gene-csnk1e|gene-grk6	csnk1a1;LOC118223625;spop;csnk1e;grk6
16	map04668	TNF signaling pathway	KEGG PATHWAY	16/ 1226	186/ 19789	0.0860215	0.115048	0.873815	Environmental Information Processing	Signal transduction	gene-LOC118220328|gene-LOC118216445|gene-atf6b|gene-il1b|gene-LOC118208713|gene-traf2b|gene-ikbkg|gene-LOC118207706|gene-mapk1|gene-LOC118214717|gene-LOC118208353|gene-birc2|gene-traf1|gene-nod2|gene-casp17|gene-casp7	LOC118220328;LOC118216445;atf6b;il1b;LOC118208713;traf2b;ikbkg;LOC118207706;mapk1;LOC118214717;LOC118208353;birc2;traf1;nod2;casp17;casp7
14	map04657	IL-17 signaling pathway	KEGG PATHWAY	14/ 1226	158/ 19789	0.0886076	0.112697	0.87684	Organismal Systems	Immune system	gene-LOC118220328|gene-usp25|gene-il1b|gene-LOC118208713|gene-traf2b|gene-ikbkg|gene-elavl1b|gene-mapk1|gene-ikbke|gene-LOC118227146|gene-LOC118227084|gene-LOC118228905|gene-LOC118213512|gene-LOC118223988	LOC118220328;usp25;il1b;LOC118208713;traf2b;ikbkg;elavl1b;mapk1;ikbke;LOC118227146;LOC118227084;LOC118228905;LOC118213512;LOC118223988
22	map04625	C-type lectin receptor signaling pathway	KEGG PATHWAY	22/ 1226	262/ 19789	0.0839695	0.0910777	0.880418	Organismal Systems	Immune system	gene-LOC118229521|gene-arhgef12a|gene-nfkb2|gene-LOC118210035|gene-LOC118210034|gene-LOC118215523|gene-mapk1|gene-LOC118223245|gene-LOC118234035|gene-LOC118212710|gene-itpr2|gene-LOC118209724|gene-LOC118211337|gene-stat2|gene-LOC118233882|gene-relb|gene-il1b|gene-ikbke|gene-ikbkg|gene-LOC118231624|gene-LOC118213823|gene-LOC118213826	LOC118229521;arhgef12a;nfkb2;LOC118210035;LOC118210034;LOC118215523;mapk1;LOC118223245;LOC118234035;LOC118212710;itpr2;LOC118209724;LOC118211337;stat2;LOC118233882;relb;il1b;ikbke;ikbkg;LOC118231624;LOC118213823;LOC118213826
3	map04711	Circadian rhythm - fly	KEGG PATHWAY	3/ 1226	20/ 19789	0.15	0.123405	0.894685	Organismal Systems	Environmental adaptation	gene-arntl1b|gene-csnk1e|gene-LOC118210320	arntl1b;csnk1e;LOC118210320
7	map00514	Other types of O-glycan biosynthesis	KEGG PATHWAY	7/ 1226	68/ 19789	0.102941	0.126982	0.90016	Metabolism	Glycan biosynthesis and metabolism	gene-galnt1|gene-c1galt1a|gene-st3gal3b|gene-st6gal2a|gene-ogt.1|gene-st6gal1|gene-LOC118232084	galnt1;c1galt1a;st3gal3b;st6gal2a;ogt.1;st6gal1;LOC118232084
19	map05418	Fluid shear stress and atherosclerosis	KEGG PATHWAY	19/ 1226	232/ 19789	0.0818966	0.13067	0.90617	Human Diseases	Cardiovascular disease	gene-pias4b|gene-LOC118216445|gene-LOC118231916|gene-LOC118227761|gene-mef2cb|gene-il1b|gene-LOC118208713|gene-ikbkg|gene-map2k5|gene-nfe2l2a|gene-nfe2|gene-plat|gene-LOC118233664|gene-LOC118223000|gene-LOC118216518|gene-LOC118213512|gene-ncf2|gene-vegfab|gene-acvrl1	pias4b;LOC118216445;LOC118231916;LOC118227761;mef2cb;il1b;LOC118208713;ikbkg;map2k5;nfe2l2a;nfe2;plat;LOC118233664;LOC118223000;LOC118216518;LOC118213512;ncf2;vegfab;acvrl1
6	map04710	Circadian rhythm	KEGG PATHWAY	6/ 1226	58/ 19789	0.103448	0.148366	0.928018	Organismal Systems	Environmental adaptation	gene-LOC118216807|gene-arntl1b|gene-LOC118210320|gene-LOC118207950|gene-csnk1e|gene-LOC118223625	LOC118216807;arntl1b;LOC118210320;LOC118207950;csnk1e;LOC118223625
7	map05216	Thyroid cancer	KEGG PATHWAY	7/ 1226	72/ 19789	0.0972222	0.157234	0.928844	Human Diseases	Cancer: specific types	gene-LOC118233664|gene-LOC118232964|gene-mapk1|gene-tfg|gene-tcf7l2|gene-rxrga|gene-LOC118223000	LOC118233664;LOC118232964;mapk1;tfg;tcf7l2;rxrga;LOC118223000
10	map05221	Acute myeloid leukemia	KEGG PATHWAY	10/ 1226	112/ 19789	0.0892857	0.156092	0.939496	Human Diseases	Cancer: specific types	gene-LOC118210320|gene-runx1|gene-ikbkg|gene-jupa|gene-mapk1|gene-LOC118223562|gene-stat5a|gene-LOC118220209|gene-tcf7l2|gene-stat3	LOC118210320;runx1;ikbkg;jupa;mapk1;LOC118223562;stat5a;LOC118220209;tcf7l2;stat3
5	map04392	Hippo signaling pathway - multiple species	KEGG PATHWAY	5/ 1226	46/ 19789	0.108696	0.15396	0.944488	Environmental Information Processing	Signal transduction	gene-LOC118211677|gene-LOC118211675|gene-tead1b|gene-csnk1e|gene-limd1a	LOC118211677;LOC118211675;tead1b;csnk1e;limd1a
17	map04611	Platelet activation	KEGG PATHWAY	17/ 1226	208/ 19789	0.0817308	0.148238	0.945761	Organismal Systems	Immune system	gene-ppp1r12a|gene-arhgef12a|gene-LOC118208186|gene-btk|gene-p2rx1|gene-LOC118229598|gene-LOC118207300|gene-LOC118229574|gene-itpr2|gene-mapk1|gene-LOC118212870|gene-LOC118231987|gene-LOC118218693|gene-LOC118235482|gene-LOC118234035|gene-LOC118216518|gene-LOC118224367	ppp1r12a;arhgef12a;LOC118208186;btk;p2rx1;LOC118229598;LOC118207300;LOC118229574;itpr2;mapk1;LOC118212870;LOC118231987;LOC118218693;LOC118235482;LOC118234035;LOC118216518;LOC118224367
7	map00330	Arginine and proline metabolism	KEGG PATHWAY	7/ 1226	73/ 19789	0.0958904	0.165271	0.958573	Metabolism	Amino acid metabolism	gene-odc1|gene-pycr3|gene-LOC118209884|gene-LOC118221776|gene-LOC118234848|gene-LOC118234849|gene-p4ha1b	odc1;pycr3;LOC118209884;LOC118221776;LOC118234848;LOC118234849;p4ha1b
12	map04512	ECM-receptor interaction	KEGG PATHWAY	12/ 1226	138/ 19789	0.0869565	0.147979	0.963373	Environmental Information Processing	Signaling molecules and interaction	gene-LOC118234892|gene-LOC118213617|gene-sv2|gene-col4a2|gene-LOC118213931|gene-LOC118212870|gene-thbs2a|gene-LOC118207312|gene-LOC118222974|gene-LOC118219848|gene-itga9|gene-cd44b	LOC118234892;LOC118213617;sv2;col4a2;LOC118213931;LOC118212870;thbs2a;LOC118207312;LOC118222974;LOC118219848;itga9;cd44b
28	map05168	Herpes simplex virus 1 infection	KEGG PATHWAY	28/ 1226	373/ 19789	0.075067	0.169501	0.965552	Human Diseases	Infectious disease: viral	gene-LOC118207564|gene-LOC118232966|gene-LOC118220964|gene-LOC118233833|gene-LOC118212588|gene-eif2b4|gene-traf2b|gene-srsf7a|gene-casp9|gene-LOC118223245|gene-LOC118234659|gene-LOC118226712|gene-sting1|gene-LOC118231298|gene-LOC118207579|gene-LOC118223000|gene-LOC118219831|gene-stat2|gene-LOC118210513|gene-srsf4|gene-LOC118220990|gene-il1b|gene-ikbke|gene-ikbkg|gene-LOC118233477|gene-eif2ak2|gen…	LOC118207564;LOC118232966;LOC118220964;LOC118233833;LOC118212588;eif2b4;traf2b;srsf7a;casp9;LOC118223245;LOC118234659;LOC118226712;sting1;LOC118231298;LOC118207579;LOC118223000;LOC118219831;stat2;LOC118210513;srsf4;LOC118220990;il1b;ikbke;ikbkg;LOC118233477;eif2ak2;birc2;LOC118231319
17	map04933	AGE-RAGE signaling pathway in diabetic complications	KEGG PATHWAY	17/ 1226	207/ 19789	0.0821256	0.14391	0.97675	Human Diseases	Endocrine and metabolic disease	gene-LOC118216445|gene-stat3|gene-LOC118213617|gene-il1b|gene-col4a2|gene-LOC118223988|gene-vegfab|gene-mapk1|gene-LOC118212588|gene-stat5a|gene-LOC118223245|gene-LOC118227146|gene-LOC118227084|gene-stat2|gene-LOC118232306|gene-LOC118222974|gene-LOC118229574	LOC118216445;stat3;LOC118213617;il1b;col4a2;LOC118223988;vegfab;mapk1;LOC118212588;stat5a;LOC118223245;LOC118227146;LOC118227084;stat2;LOC118232306;LOC118222974;LOC118229574
21	map04390	Hippo signaling pathway	KEGG PATHWAY	21/ 1226	265/ 19789	0.0792453	0.147762	0.982001	Environmental Information Processing	Signal transduction	gene-LOC118233664|gene-apc|gene-LOC118216807|gene-tead1b|gene-patj|gene-wnt16|gene-LOC118233662|gene-limd1a|gene-wnt8b|gene-csnk1e|gene-scrib|gene-dlg1|gene-LOC118223625|gene-birc2|gene-tcf7l2|gene-axin1|gene-LOC118211677|gene-LOC118216518|gene-LOC118211675|gene-itgb2|gene-dlg1l	LOC118233664;apc;LOC118216807;tead1b;patj;wnt16;LOC118233662;limd1a;wnt8b;csnk1e;scrib;dlg1;LOC118223625;birc2;tcf7l2;axin1;LOC118211677;LOC118216518;LOC118211675;itgb2;dlg1l
11	map04971	Gastric acid secretion	KEGG PATHWAY	11/ 1226	129/ 19789	0.0852713	0.176185	0.986019	Organismal Systems	Digestive system	gene-LOC118208186|gene-itpr2|gene-LOC118229598|gene-ezrb|gene-LOC118217801|gene-LOC118220819|gene-LOC118212497|gene-LOC118216961|gene-LOC118216518|gene-LOC118235731|gene-LOC118229574	LOC118208186;itpr2;LOC118229598;ezrb;LOC118217801;LOC118220819;LOC118212497;LOC118216961;LOC118216518;LOC118235731;LOC118229574
9	map04080	Neuroactive ligand-receptor interaction	KEGG PATHWAY	9/ 1226	706/ 19789	0.0127479	1	1	Environmental Information Processing	Signaling molecules and interaction	gene-p2rx5|gene-p2rx1|gene-chrne|gene-LOC118216605|gene-LOC118222472|gene-p2rx4a|gene-gpr55a|gene-LOC118216961|gene-LOC118231004	p2rx5;p2rx1;chrne;LOC118216605;LOC118222472;p2rx4a;gpr55a;LOC118216961;LOC118231004
7	map04340	Hedgehog signaling pathway	KEGG PATHWAY	7/ 1226	75/ 19789	0.0933333	0.181875	1	Environmental Information Processing	Signal transduction	gene-LOC118216807|gene-LOC118223625|gene-csnk1e|gene-mgrn1a|gene-spop|gene-csnk1a1|gene-LOC118229788	LOC118216807;LOC118223625;csnk1e;mgrn1a;spop;csnk1a1;LOC118229788
14	map04922	Glucagon signaling pathway	KEGG PATHWAY	14/ 1226	173/ 19789	0.0809249	0.185892	1	Organismal Systems	Endocrine system	gene-phkg2|gene-LOC118220819|gene-itpr2|gene-LOC118229598|gene-pkma|gene-LOC118217801|gene-LOC118231624|gene-LOC118212497|gene-pygb|gene-LOC118219849|gene-LOC118214964|gene-acaca|gene-LOC118235731|gene-LOC118229574	phkg2;LOC118220819;itpr2;LOC118229598;pkma;LOC118217801;LOC118231624;LOC118212497;pygb;LOC118219849;LOC118214964;acaca;LOC118235731;LOC118229574
9	map04927	Cortisol synthesis and secretion	KEGG PATHWAY	9/ 1226	104/ 19789	0.0865385	0.195262	1	Organismal Systems	Endocrine system	gene-LOC118208186|gene-atf6b|gene-itpr2|gene-LOC118229598|gene-pbx1b|gene-LOC118229574|gene-LOC118217039|gene-LOC118215268|gene-scarb1	LOC118208186;atf6b;itpr2;LOC118229598;pbx1b;LOC118229574;LOC118217039;LOC118215268;scarb1
7	map05219	Bladder cancer	KEGG PATHWAY	7/ 1226	77/ 19789	0.0909091	0.19914	1	Human Diseases	Cancer: specific types	gene-LOC118208713|gene-LOC118223988|gene-vegfab|gene-mapk1|gene-LOC118223000|gene-LOC118227146|gene-LOC118227084	LOC118208713;LOC118223988;vegfab;mapk1;LOC118223000;LOC118227146;LOC118227084
23	map04530	Tight junction	KEGG PATHWAY	23/ 1226	307/ 19789	0.0749186	0.20001	1	Cellular Processes	Cellular community - eukaryotes	gene-LOC118233662|gene-scrib|gene-bves|gene-LOC118216518|gene-LOC118208664|gene-LOC118223137|gene-patj|gene-runx1|gene-LOC118223562|gene-LOC118216645|gene-LOC118215030|gene-dlg1l|gene-arhgef18b|gene-nedd4a|gene-LOC118213846|gene-LOC118237445|gene-ezrb|gene-LOC118216896|gene-hcls1|gene-LOC118230542|gene-LOC118215021|gene-myh11a|gene-dlg1	LOC118233662;scrib;bves;LOC118216518;LOC118208664;LOC118223137;patj;runx1;LOC118223562;LOC118216645;LOC118215030;dlg1l;arhgef18b;nedd4a;LOC118213846;LOC118237445;ezrb;LOC118216896;hcls1;LOC118230542;LOC118215021;myh11a;dlg1
5	map04215	Apoptosis - multiple species	KEGG PATHWAY	5/ 1226	51/ 19789	0.0980392	0.207148	1	Cellular Processes	Cell growth and death	gene-casp9|gene-casp17|gene-birc6|gene-birc2|gene-casp7	casp9;casp17;birc6;birc2;casp7
9	map05213	Endometrial cancer	KEGG PATHWAY	9/ 1226	106/ 19789	0.0849057	0.210322	1	Human Diseases	Cancer: specific types	gene-LOC118233664|gene-apc|gene-mapk1|gene-pdpk1b|gene-casp9|gene-LOC118217213|gene-tcf7l2|gene-LOC118223000|gene-axin1	LOC118233664;apc;mapk1;pdpk1b;casp9;LOC118217213;tcf7l2;LOC118223000;axin1
62	map05200	Pathways in cancer	KEGG PATHWAY	62/ 1226	905/ 19789	0.0685083	0.219295	1	Human Diseases	Cancer: overview	gene-arhgef12a|gene-gpr55a|gene-LOC118208186|gene-nfkb2|gene-wnt16|gene-LOC118233664|gene-mapk1|gene-LOC118217801|gene-fgfr2|gene-wnt8b|gene-nfe2l2a|gene-tfg|gene-tcf7l2|gene-LOC118219849|gene-rxrga|gene-runx1|gene-LOC118227084|gene-axin1|gene-LOC118224367|gene-LOC118232964|gene-LOC118213512|gene-ctbp1|gene-LOC118234476|gene-LOC118229931|gene-LOC118208713|gene-sidkey-33c9.6|gene-casp17|gene-traf2…	arhgef12a;gpr55a;LOC118208186;nfkb2;wnt16;LOC118233664;mapk1;LOC118217801;fgfr2;wnt8b;nfe2l2a;tfg;tcf7l2;LOC118219849;rxrga;runx1;LOC118227084;axin1;LOC118224367;LOC118232964;LOC118213512;ctbp1;LOC118234476;LOC118229931;LOC118208713;si:dkey-33c9.6;casp17;traf2b;LOC118223562;LOC118232306;casp9;LOC118223245;LOC118235482;LOC118227146;stat5a;LOC118212870;casp7;LOC118214039;LOC118220819;LOC118213617;n…
11	map05100	Bacterial invasion of epithelial cells	KEGG PATHWAY	11/ 1226	136/ 19789	0.0808824	0.22227	1	Human Diseases	Infectious disease: bacterial	gene-LOC118233664|gene-sept6|gene-LOC118213617|gene-hcls1|gene-cltb|gene-dnm3a|gene-LOC118222974|gene-LOC118215030|gene-LOC118234996|gene-LOC118216518|gene-LOC118221246	LOC118233664;sept6;LOC118213617;hcls1;cltb;dnm3a;LOC118222974;LOC118215030;LOC118234996;LOC118216518;LOC118221246
18	map04932	Non-alcoholic fatty liver disease	KEGG PATHWAY	18/ 1226	238/ 19789	0.0756303	0.222755	1	Human Diseases	Endocrine and metabolic disease	gene-nr1h3|gene-mlx|gene-il1b|gene-LOC118214118|gene-LOC118223988|gene-LOC118222913|gene-LOC118214085|gene-traf2b|gene-ndufa11|gene-LOC118218309|gene-LOC118216114|gene-casp7|gene-rxrga|gene-LOC118227146|gene-LOC118227084|gene-casp17|gene-LOC118236783|gene-LOC118234352	nr1h3;mlx;il1b;LOC118214118;LOC118223988;LOC118222913;LOC118214085;traf2b;ndufa11;LOC118218309;LOC118216114;casp7;rxrga;LOC118227146;LOC118227084;casp17;LOC118236783;LOC118234352
20	map05161	Hepatitis B	KEGG PATHWAY	20/ 1226	268/ 19789	0.0746269	0.224882	1	Human Diseases	Infectious disease: viral	gene-LOC118223988|gene-atf6b|gene-LOC118208713|gene-LOC118223245|gene-ikbkg|gene-mapk1|gene-LOC118212588|gene-stat5a|gene-casp9|gene-LOC118223000|gene-LOC118222453|gene-LOC118219849|gene-LOC118219848|gene-LOC118227146|gene-LOC118227084|gene-LOC118207312|gene-stat2|gene-stat3|gene-ikbke|gene-LOC118220990	LOC118223988;atf6b;LOC118208713;LOC118223245;ikbkg;mapk1;LOC118212588;stat5a;casp9;LOC118223000;LOC118222453;LOC118219849;LOC118219848;LOC118227146;LOC118227084;LOC118207312;stat2;stat3;ikbke;LOC118220990
7	map04623	Cytosolic DNA-sensing pathway	KEGG PATHWAY	7/ 1226	80/ 19789	0.0875	0.22616	1	Organismal Systems	Immune system	gene-LOC118209941|gene-il1b|gene-ikbke|gene-ikbkg|gene-sting1|gene-polr2ea|gene-LOC118220990	LOC118209941;il1b;ikbke;ikbkg;sting1;polr2ea;LOC118220990
7	map04214	Apoptosis - fly	KEGG PATHWAY	7/ 1226	80/ 19789	0.0875	0.22616	1	Cellular Processes	Cell growth and death	gene-aifm1|gene-LOC118207484|gene-mapk1|gene-birc6|gene-LOC118223146|gene-casp17|gene-casp7	aifm1;LOC118207484;mapk1;birc6;LOC118223146;casp17;casp7
14	map04612	Antigen processing and presentation	KEGG PATHWAY	14/ 1226	180/ 19789	0.0777778	0.226371	1	Organismal Systems	Immune system	gene-LOC118213512|gene-LOC118227761|gene-LOC118232966|gene-LOC118233833|gene-nfyc|gene-LOC118233651|gene-LOC118233653|gene-ctsba|gene-hspa8|gene-LOC118231298|gene-LOC118234659|gene-LOC118208953|gene-LOC118231319|gene-nfya	LOC118213512;LOC118227761;LOC118232966;LOC118233833;nfyc;LOC118233651;LOC118233653;ctsba;hspa8;LOC118231298;LOC118234659;LOC118208953;LOC118231319;nfya
25	map05135	Yersinia infection	KEGG PATHWAY	25/ 1226	344/ 19789	0.0726744	0.23121	1	Human Diseases	Infectious disease: bacterial	gene-LOC118229521|gene-arhgef12a|gene-mapk1|gene-LOC118213931|gene-LOC118221381|gene-LOC118235568|gene-LOC118222974|gene-LOC118227084|gene-LOC118210035|gene-LOC118210034|gene-LOC118216518|gene-LOC118209941|gene-LOC118215523|gene-traf2b|gene-LOC118227146|gene-LOC118212710|gene-arf6a|gene-LOC118213617|gene-LOC118209724|gene-fybb|gene-LOC118211337|gene-LOC118220990|gene-il1b|gene-LOC118223988|gene-i…	LOC118229521;arhgef12a;mapk1;LOC118213931;LOC118221381;LOC118235568;LOC118222974;LOC118227084;LOC118210035;LOC118210034;LOC118216518;LOC118209941;LOC118215523;traf2b;LOC118227146;LOC118212710;arf6a;LOC118213617;LOC118209724;fybb;LOC118211337;LOC118220990;il1b;LOC118223988;ikbkg
28	map05016	Huntington disease	KEGG PATHWAY	28/ 1226	391/ 19789	0.0716113	0.238943	1	Human Diseases	Neurodegenerative disease	gene-LOC118230800|gene-ap2m1b|gene-LOC118212601|gene-ulk1b|gene-LOC118223110|gene-LOC118219849|gene-LOC118208664|gene-LOC118234352|gene-polr2ea|gene-cltb|gene-LOC118229598|gene-LOC118214085|gene-traf2b|gene-polr2g|gene-casp9|gene-atp5f1e|gene-LOC118222913|gene-ulk2|gene-LOC118229574|gene-atg13|gene-LOC118213846|gene-LOC118218256|gene-LOC118223000|gene-LOC118212555|gene-LOC118236783|gene-ndufa11|g…	LOC118230800;ap2m1b;LOC118212601;ulk1b;LOC118223110;LOC118219849;LOC118208664;LOC118234352;polr2ea;cltb;LOC118229598;LOC118214085;traf2b;polr2g;casp9;atp5f1e;LOC118222913;ulk2;LOC118229574;atg13;LOC118213846;LOC118218256;LOC118223000;LOC118212555;LOC118236783;ndufa11;LOC118218309;LOC118216114
15	map04928	Parathyroid hormone synthesis, secretion and action	KEGG PATHWAY	15/ 1226	198/ 19789	0.0757576	0.246437	1	Organismal Systems	Endocrine system	gene-LOC118208186|gene-LOC118232964|gene-mef2cb|gene-itpr2|gene-LOC118229598|gene-LOC118229574|gene-mapk1|gene-LOC118215196|gene-LOC118216645|gene-LOC118229712|gene-rxrga|gene-LOC118233172|gene-LOC118228237|gene-LOC118224633|gene-atf6b	LOC118208186;LOC118232964;mef2cb;itpr2;LOC118229598;LOC118229574;mapk1;LOC118215196;LOC118216645;LOC118229712;rxrga;LOC118233172;LOC118228237;LOC118224633;atf6b
17	map04659	Th17 cell differentiation	KEGG PATHWAY	17/ 1226	228/ 19789	0.0745614	0.248643	1	Organismal Systems	Immune system	gene-stat3|gene-LOC118232964|gene-il1b|gene-runx1|gene-ikbkg|gene-LOC118231624|gene-mapk1|gene-LOC118212588|gene-LOC118231298|gene-stat5a|gene-LOC118229931|gene-LOC118223245|gene-LOC118223562|gene-rxrga|gene-stat2|gene-LOC118213512|gene-LOC118231319	stat3;LOC118232964;il1b;runx1;ikbkg;LOC118231624;mapk1;LOC118212588;LOC118231298;stat5a;LOC118229931;LOC118223245;LOC118223562;rxrga;stat2;LOC118213512;LOC118231319
9	map05223	Non-small cell lung cancer	KEGG PATHWAY	9/ 1226	112/ 19789	0.0803571	0.258046	1	Human Diseases	Cancer: specific types	gene-LOC118232964|gene-mapk1|gene-pdpk1b|gene-stat5a|gene-casp9|gene-LOC118217213|gene-rxrga|gene-LOC118223000|gene-stat3	LOC118232964;mapk1;pdpk1b;stat5a;casp9;LOC118217213;rxrga;LOC118223000;stat3
16	map04919	Thyroid hormone signaling pathway	KEGG PATHWAY	16/ 1226	215/ 19789	0.0744186	0.259398	1	Organismal Systems	Endocrine system	gene-ncor1|gene-LOC118231004|gene-LOC118232964|gene-LOC118229931|gene-LOC118229574|gene-mapk1|gene-pdpk1b|gene-casp9|gene-LOC118217213|gene-LOC118223245|gene-LOC118219849|gene-rxrga|gene-LOC118223000|gene-LOC118216518|gene-LOC118233664|gene-stat2	ncor1;LOC118231004;LOC118232964;LOC118229931;LOC118229574;mapk1;pdpk1b;casp9;LOC118217213;LOC118223245;LOC118219849;rxrga;LOC118223000;LOC118216518;LOC118233664;stat2
2	map00430	Taurine and hypotaurine metabolism	KEGG PATHWAY	2/ 1226	16/ 19789	0.125	0.260783	1	Metabolism	Metabolism of other amino acids	gene-ggt5b|gene-LOC118207276	ggt5b;LOC118207276
6	map00480	Glutathione metabolism	KEGG PATHWAY	6/ 1226	70/ 19789	0.0857143	0.265578	1	Metabolism	Metabolism of other amino acids	gene-odc1|gene-ggt5b|gene-LOC118214316|gene-LOC118207276|gene-txndc12|gene-LOC118221731	odc1;ggt5b;LOC118214316;LOC118207276;txndc12;LOC118221731
25	map05203	Viral carcinogenesis	KEGG PATHWAY	25/ 1226	352/ 19789	0.0710227	0.267398	1	Human Diseases	Cancer: overview	gene-nfkb2|gene-LOC118233662|gene-traf2b|gene-LOC118233833|gene-hnrnpk|gene-scrib|gene-LOC118219849|gene-LOC118232306|gene-ubr4|gene-atf6b|gene-LOC118232966|gene-mapk1|gene-stat5a|gene-usp7|gene-LOC118234659|gene-dlg1l|gene-LOC118223000|gene-stat3|gene-traf1|gene-LOC118220990|gene-ikbkg|gene-pkma|gene-eif2ak2|gene-LOC118222453|gene-dlg1	nfkb2;LOC118233662;traf2b;LOC118233833;hnrnpk;scrib;LOC118219849;LOC118232306;ubr4;atf6b;LOC118232966;mapk1;stat5a;usp7;LOC118234659;dlg1l;LOC118223000;stat3;traf1;LOC118220990;ikbkg;pkma;eif2ak2;LOC118222453;dlg1
13	map04916	Melanogenesis	KEGG PATHWAY	13/ 1226	172/ 19789	0.0755814	0.269019	1	Organismal Systems	Endocrine system	gene-LOC118233664|gene-LOC118208186|gene-wnt16|gene-LOC118229598|gene-LOC118212497|gene-LOC118217801|gene-LOC118220819|gene-mapk1|gene-wnt8b|gene-tcf7l2|gene-LOC118219849|gene-LOC118235731|gene-LOC118229574	LOC118233664;LOC118208186;wnt16;LOC118229598;LOC118212497;LOC118217801;LOC118220819;mapk1;wnt8b;tcf7l2;LOC118219849;LOC118235731;LOC118229574
7	map00983	Drug metabolism - other enzymes	KEGG PATHWAY	7/ 1226	85/ 19789	0.0823529	0.273689	1	Metabolism	Xenobiotics biodegradation and metabolism	gene-LOC118234581|gene-gmps|gene-cdaa|gene-LOC118229665|gene-LOC118214903|gene-LOC118221731|gene-uckl1b	LOC118234581;gmps;cdaa;LOC118229665;LOC118214903;LOC118221731;uckl1b
14	map04380	Osteoclast differentiation	KEGG PATHWAY	14/ 1226	188/ 19789	0.0744681	0.276622	1	Organismal Systems	Development and regeneration	gene-tnfrsf11a|gene-relb|gene-nfkb2|gene-il1b|gene-fosl2|gene-traf2b|gene-ikbkg|gene-LOC118231624|gene-mapk1|gene-LOC118208353|gene-LOC118223245|gene-stat2|gene-ncf2|gene-btk	tnfrsf11a;relb;nfkb2;il1b;fosl2;traf2b;ikbkg;LOC118231624;mapk1;LOC118208353;LOC118223245;stat2;ncf2;btk
19	map05160	Hepatitis C	KEGG PATHWAY	19/ 1226	263/ 19789	0.0722433	0.276642	1	Human Diseases	Infectious disease: viral	gene-nr1h3|gene-eif2ak2|gene-rsad2|gene-LOC118215830|gene-LOC118233664|gene-ikbke|gene-mapk1|gene-ikbkg|gene-scarb1|gene-LOC118210727|gene-traf2b|gene-casp9|gene-LOC118223245|gene-rxrga|gene-LOC118217039|gene-LOC118223000|gene-stat2|gene-stat3|gene-LOC118220990	nr1h3;eif2ak2;rsad2;LOC118215830;LOC118233664;ikbke;mapk1;ikbkg;scarb1;LOC118210727;traf2b;casp9;LOC118223245;rxrga;LOC118217039;LOC118223000;stat2;stat3;LOC118220990
37	map05130	Pathogenic Escherichia coli infection	KEGG PATHWAY	37/ 1226	540/ 19789	0.0685185	0.284861	1	Human Diseases	Infectious disease: bacterial	gene-LOC118229521|gene-arhgef12a|gene-LOC118212601|gene-mapk1|gene-LOC118227084|gene-LOC118216518|gene-LOC118210034|gene-LOC118210035|gene-myo6a|gene-LOC118208664|gene-LOC118215523|gene-casp17|gene-traf2b|gene-casp9|gene-LOC118216645|gene-LOC118215030|gene-LOC118227146|gene-LOC118226150|gene-casp7|gene-LOC118212710|gene-LOC118209941|gene-LOC118209724|gene-LOC118213846|gene-ncl|gene-LOC118211337|g…	LOC118229521;arhgef12a;LOC118212601;mapk1;LOC118227084;LOC118216518;LOC118210034;LOC118210035;myo6a;LOC118208664;LOC118215523;casp17;traf2b;casp9;LOC118216645;LOC118215030;LOC118227146;LOC118226150;casp7;LOC118212710;LOC118209941;LOC118209724;LOC118213846;ncl;LOC118211337;arf6a;ezrb;LOC118216896;LOC118211520;il1b;LOC118223988;ikbkg;hcls1;LOC118215021;myh11a;LOC118221246;nck1b
12	map05144	Malaria	KEGG PATHWAY	12/ 1226	160/ 19789	0.075	0.288766	1	Human Diseases	Infectious disease: parasitic	gene-LOC118209941|gene-LOC118216445|gene-LOC118225651|gene-il1b|gene-LOC118223988|gene-LOC118215830|gene-LOC118210727|gene-thbs2a|gene-LOC118214663|gene-LOC118227146|gene-LOC118227084|gene-itgb2	LOC118209941;LOC118216445;LOC118225651;il1b;LOC118223988;LOC118215830;LOC118210727;thbs2a;LOC118214663;LOC118227146;LOC118227084;itgb2
11	map04520	Adherens junction	KEGG PATHWAY	11/ 1226	146/ 19789	0.0753425	0.295189	1	Cellular Processes	Cellular community - eukaryotes	gene-LOC118233664|gene-ptprma|gene-ctnnd1|gene-mapk1|gene-zgc86598|gene-LOC118215021|gene-tcf7l2|gene-LOC118219849|gene-LOC118216518|gene-LOC118227346|gene-LOC118214801	LOC118233664;ptprma;ctnnd1;mapk1;zgc:86598;LOC118215021;tcf7l2;LOC118219849;LOC118216518;LOC118227346;LOC118214801
4	map00970	Aminoacyl-tRNA biosynthesis	KEGG PATHWAY	4/ 1226	45/ 19789	0.0888889	0.303689	1	Genetic Information Processing	Translation	gene-hars|gene-kars1|gene-iars2|gene-cars2	hars;kars1;iars2;cars2
8	map03320	PPAR signaling pathway	KEGG PATHWAY	8/ 1226	103/ 19789	0.0776699	0.306731	1	Organismal Systems	Endocrine system	gene-nr1h3|gene-LOC118232964|gene-ubc|gene-pdpk1b|gene-LOC118217213|gene-acox1|gene-rxrga|gene-dbi	nr1h3;LOC118232964;ubc;pdpk1b;LOC118217213;acox1;rxrga;dbi
5	map04624	Toll and Imd signaling pathway	KEGG PATHWAY	5/ 1226	60/ 19789	0.0833333	0.314155	1	Organismal Systems	Immune system	gene-LOC118206197|gene-LOC118217965|gene-birc2|gene-ank3b|gene-LOC118223625	LOC118206197;LOC118217965;birc2;ank3b;LOC118223625
4	map00512	Mucin type O-glycan biosynthesis	KEGG PATHWAY	4/ 1226	46/ 19789	0.0869565	0.317949	1	Metabolism	Glycan biosynthesis and metabolism	gene-galnt1|gene-c1galt1a|gene-LOC118232084|gene-LOC118213188	galnt1;c1galt1a;LOC118232084;LOC118213188
28	map05163	Human cytomegalovirus infection	KEGG PATHWAY	28/ 1226	414/ 19789	0.0676329	0.342407	1	Human Diseases	Infectious disease: viral	gene-arhgef12a|gene-LOC118208186|gene-LOC118233664|gene-traf2b|gene-LOC118233833|gene-LOC118215196|gene-LOC118227084|gene-atf6b|gene-LOC118229598|gene-LOC118232966|gene-mapk1|gene-casp9|gene-LOC118234659|gene-LOC118227146|gene-sidkey-44g17.6|gene-itpr2|gene-LOC118229574|gene-sting1|gene-LOC118223000|gene-stat3|gene-LOC118220990|gene-il1b|gene-LOC118223988|gene-vegfab|gene-LOC118231624|gene-LOC118…	arhgef12a;LOC118208186;LOC118233664;traf2b;LOC118233833;LOC118215196;LOC118227084;atf6b;LOC118229598;LOC118232966;mapk1;casp9;LOC118234659;LOC118227146;si:dkey-44g17.6;itpr2;LOC118229574;sting1;LOC118223000;stat3;LOC118220990;il1b;LOC118223988;vegfab;LOC118231624;LOC118214138;LOC118228237;ikbkg
10	map05220	Chronic myeloid leukemia	KEGG PATHWAY	10/ 1226	137/ 19789	0.0729927	0.342948	1	Human Diseases	Cancer: specific types	gene-ctbp1|gene-runx1|gene-ikbkg|gene-mapk1|gene-LOC118223562|gene-LOC118232306|gene-mecom|gene-LOC118223000|gene-stat5a|gene-sidkey-33c9.6	ctbp1;runx1;ikbkg;mapk1;LOC118223562;LOC118232306;mecom;LOC118223000;stat5a;si:dkey-33c9.6
17	map04150	mTOR signaling pathway	KEGG PATHWAY	17/ 1226	244/ 19789	0.0696721	0.343727	1	Environmental Information Processing	Signal transduction	gene-nprl3|gene-lamtor5|gene-lamtor3|gene-wnt16|gene-LOC118220317|gene-LOC118225294|gene-depdc5|gene-mapk1|gene-ulk1b|gene-wnt8b|gene-pdpk1b|gene-LOC118217213|gene-eif4ba|gene-LOC118235568|gene-LOC118231999|gene-ulk2|gene-LOC118225822	nprl3;lamtor5;lamtor3;wnt16;LOC118220317;LOC118225294;depdc5;mapk1;ulk1b;wnt8b;pdpk1b;LOC118217213;eif4ba;LOC118235568;LOC118231999;ulk2;LOC118225822
12	map04361	Axon regeneration	KEGG PATHWAY	12/ 1226	168/ 19789	0.0714286	0.347831	1	Organismal Systems	Development and regeneration	gene-arhgef12a|gene-raph1a|gene-LOC118229931|gene-mycbp2|gene-LOC118229574|gene-LOC118223744|gene-LOC118212589|gene-LOC118206350|gene-LOC118229598|gene-LOC118237088|gene-LOC118236398|gene-dgkza	arhgef12a;raph1a;LOC118229931;mycbp2;LOC118229574;LOC118223744;LOC118212589;LOC118206350;LOC118229598;LOC118237088;LOC118236398;dgkza
15	map00230	Purine metabolism	KEGG PATHWAY	15/ 1226	214/ 19789	0.0700935	0.348444	1	Metabolism	Nucleotide metabolism	gene-gmps|gene-LOC118208186|gene-dguok|gene-pkma|gene-LOC118215268|gene-LOC118229665|gene-nt5c2a|gene-ak3|gene-LOC118229712|gene-LOC118221731|gene-LOC118212972|gene-LOC118221614|gene-LOC118211093|gene-entpd1|gene-LOC118224633	gmps;LOC118208186;dguok;pkma;LOC118215268;LOC118229665;nt5c2a;ak3;LOC118229712;LOC118221731;LOC118212972;LOC118221614;LOC118211093;entpd1;LOC118224633
14	map04722	Neurotrophin signaling pathway	KEGG PATHWAY	14/ 1226	200/ 19789	0.07	0.357731	1	Organismal Systems	Nervous system	gene-matk|gene-LOC118220819|gene-LOC118235731|gene-irak3|gene-LOC118231987|gene-ripk2|gene-LOC118217801|gene-map2k5|gene-mapk1|gene-pdpk1b|gene-LOC118217213|gene-LOC118235568|gene-LOC118212497|gene-LOC118223000	matk;LOC118220819;LOC118235731;irak3;LOC118231987;ripk2;LOC118217801;map2k5;mapk1;pdpk1b;LOC118217213;LOC118235568;LOC118212497;LOC118223000
38	map05165	Human papillomavirus infection	KEGG PATHWAY	38/ 1226	574/ 19789	0.0662021	0.358721	1	Human Diseases	Infectious disease: viral	gene-LOC118233664|gene-wnt16|gene-LOC118233662|gene-LOC118213931|gene-LOC118233833|gene-wnt8b|gene-scrib|gene-tcf7l2|gene-LOC118219849|gene-axin1|gene-LOC118225822|gene-LOC118234892|gene-ubr4|gene-patj|gene-col4a2|gene-LOC118232966|gene-mapk1|gene-LOC118232306|gene-LOC118223245|gene-LOC118234659|gene-dlg1l|gene-LOC118216645|gene-LOC118213617|gene-thbs2a|gene-LOC118212870|gene-LOC118223000|gene-st…	LOC118233664;wnt16;LOC118233662;LOC118213931;LOC118233833;wnt8b;scrib;tcf7l2;LOC118219849;axin1;LOC118225822;LOC118234892;ubr4;patj;col4a2;LOC118232966;mapk1;LOC118232306;LOC118223245;LOC118234659;dlg1l;LOC118216645;LOC118213617;thbs2a;LOC118212870;LOC118223000;stat2;csnk1a1;LOC118220990;apc;ikbke;vegfab;pkma;dlg1;eif2ak2;LOC118222974;ikbkg;itga9
1	map00471	D-Glutamine and D-glutamate metabolism	KEGG PATHWAY	1/ 1226	7/ 19789	0.142857	0.360943	1	Metabolism	Metabolism of other amino acids	gene-LOC118223248	LOC118223248
1	map00981	Insect hormone biosynthesis	KEGG PATHWAY	1/ 1226	7/ 19789	0.142857	0.360943	1	Metabolism	Metabolism of terpenoids and polyketides	gene-LOC118209884	LOC118209884
1	map00232	Caffeine metabolism	KEGG PATHWAY	1/ 1226	7/ 19789	0.142857	0.360943	1	Metabolism	Biosynthesis of other secondary metabolites	gene-LOC118214903	LOC118214903
4	map05020	Prion disease	KEGG PATHWAY	4/ 1226	49/ 19789	0.0816327	0.360949	1	Human Diseases	Neurodegenerative disease	gene-c1qc|gene-LOC118228313|gene-mapk1|gene-il1b	c1qc;LOC118228313;mapk1;il1b
11	map04540	Gap junction	KEGG PATHWAY	11/ 1226	155/ 19789	0.0709677	0.365523	1	Cellular Processes	Cellular community - eukaryotes	gene-LOC118216807|gene-LOC118208186|gene-itpr2|gene-LOC118229598|gene-LOC118229574|gene-map2k5|gene-mapk1|gene-LOC118213846|gene-LOC118215021|gene-LOC118208664|gene-LOC118212601	LOC118216807;LOC118208186;itpr2;LOC118229598;LOC118229574;map2k5;mapk1;LOC118213846;LOC118215021;LOC118208664;LOC118212601
11	map04070	Phosphatidylinositol signaling system	KEGG PATHWAY	11/ 1226	155/ 19789	0.0709677	0.365523	1	Environmental Information Processing	Signal transduction	gene-LOC118223744|gene-itpr2|gene-LOC118229574|gene-ppip5k2|gene-LOC118233875|gene-LOC118227055|gene-LOC118234988|gene-LOC118236398|gene-dgkza|gene-inpp5kb|gene-pikfyve	LOC118223744;itpr2;LOC118229574;ppip5k2;LOC118233875;LOC118227055;LOC118234988;LOC118236398;dgkza;inpp5kb;pikfyve
18	map04921	Oxytocin signaling pathway	KEGG PATHWAY	18/ 1226	264/ 19789	0.0681818	0.371711	1	Organismal Systems	Endocrine system	gene-ppp1r12a|gene-LOC118220819|gene-LOC118208186|gene-mef2cb|gene-itpr2|gene-LOC118229598|gene-LOC118212497|gene-LOC118217801|gene-map2k5|gene-mapk1|gene-eef2l2|gene-LOC118218693|gene-LOC118229420|gene-LOC118207782|gene-LOC118216518|gene-LOC118231624|gene-LOC118235731|gene-LOC118229574	ppp1r12a;LOC118220819;LOC118208186;mef2cb;itpr2;LOC118229598;LOC118212497;LOC118217801;map2k5;mapk1;eef2l2;LOC118218693;LOC118229420;LOC118207782;LOC118216518;LOC118231624;LOC118235731;LOC118229574
6	map04961	Endocrine and other factor-regulated calcium reabsorption	KEGG PATHWAY	6/ 1226	80/ 19789	0.075	0.376021	1	Organismal Systems	Excretory system	gene-LOC118208186|gene-ap2m1b|gene-LOC118229598|gene-LOC118229574|gene-dnm3a|gene-cltb	LOC118208186;ap2m1b;LOC118229598;LOC118229574;dnm3a;cltb
24	map04810	Regulation of actin cytoskeleton	KEGG PATHWAY	24/ 1226	360/ 19789	0.0666667	0.384832	1	Cellular Processes	Cell motility	gene-arhgef12a|gene-fgfr2|gene-LOC118207782|gene-LOC118213931|gene-LOC118212870|gene-LOC118221381|gene-LOC118222974|gene-LOC118216518|gene-LOC118236439|gene-mapk1|gene-LOC118220209|gene-pikfyve|gene-sidkey-44g17.6|gene-ppp1r12a|gene-LOC118213617|gene-LOC118218693|gene-itgb2|gene-ezrb|gene-apc|gene-LOC118222472|gene-sich211-203d1.3|gene-LOC118221246|gene-diaph2|gene-itga9	arhgef12a;fgfr2;LOC118207782;LOC118213931;LOC118212870;LOC118221381;LOC118222974;LOC118216518;LOC118236439;mapk1;LOC118220209;pikfyve;si:dkey-44g17.6;ppp1r12a;LOC118213617;LOC118218693;itgb2;ezrb;apc;LOC118222472;si:ch211-203d1.3;LOC118221246;diaph2;itga9
3	map00410	beta-Alanine metabolism	KEGG PATHWAY	3/ 1226	36/ 19789	0.0833333	0.387367	1	Metabolism	Metabolism of other amino acids	gene-LOC118209884|gene-abat|gene-acox1	LOC118209884;abat;acox1
19	map05162	Measles	KEGG PATHWAY	19/ 1226	284/ 19789	0.0669014	0.398304	1	Human Diseases	Infectious disease: viral	gene-LOC118220328|gene-eif2ak2|gene-stat3|gene-LOC118214251|gene-il1b|gene-ikbke|gene-ikbkg|gene-LOC118208953|gene-LOC118232306|gene-casp9|gene-zgc86598|gene-LOC118223245|gene-hspa8|gene-rchy1|gene-LOC118223000|gene-stat5a|gene-stat2|gene-LOC118233882|gene-LOC118220990	LOC118220328;eif2ak2;stat3;LOC118214251;il1b;ikbke;ikbkg;LOC118208953;LOC118232306;casp9;zgc:86598;LOC118223245;hspa8;rchy1;LOC118223000;stat5a;stat2;LOC118233882;LOC118220990
6	map00590	Arachidonic acid metabolism	KEGG PATHWAY	6/ 1226	82/ 19789	0.0731707	0.398513	1	Metabolism	Lipid metabolism	gene-LOC118220863|gene-ggt5b|gene-ltc4s|gene-LOC118218460|gene-LOC118223242|gene-LOC118224796	LOC118220863;ggt5b;ltc4s;LOC118218460;LOC118223242;LOC118224796
14	map04120	Ubiquitin mediated proteolysis	KEGG PATHWAY	14/ 1226	206/ 19789	0.0679612	0.399794	1	Genetic Information Processing	Folding, sorting and degradation	gene-pias4b|gene-nedd4a|gene-LOC118212180|gene-LOC118234940|gene-herc2|gene-herc3|gene-LOC118207141|gene-mgrn1a|gene-birc2|gene-birc6|gene-LOC118223625|gene-rchy1|gene-ubox5|gene-LOC118212986	pias4b;nedd4a;LOC118212180;LOC118234940;herc2;herc3;LOC118207141;mgrn1a;birc2;birc6;LOC118223625;rchy1;ubox5;LOC118212986
4	map00620	Pyruvate metabolism	KEGG PATHWAY	4/ 1226	52/ 19789	0.0769231	0.40386	1	Metabolism	Carbohydrate metabolism	gene-LOC118209884|gene-acaca|gene-pkma|gene-acss1	LOC118209884;acaca;pkma;acss1
3	map04966	Collecting duct acid secretion	KEGG PATHWAY	3/ 1226	37/ 19789	0.0810811	0.404412	1	Organismal Systems	Excretory system	gene-slc12a7b|gene-LOC118216394|gene-LOC118233178	slc12a7b;LOC118216394;LOC118233178
11	map04925	Aldosterone synthesis and secretion	KEGG PATHWAY	11/ 1226	160/ 19789	0.06875	0.405547	1	Organismal Systems	Endocrine system	gene-LOC118220819|gene-LOC118208186|gene-atf6b|gene-itpr2|gene-LOC118229598|gene-LOC118217801|gene-scarb1|gene-LOC118212497|gene-LOC118217039|gene-LOC118235731|gene-LOC118229574	LOC118220819;LOC118208186;atf6b;itpr2;LOC118229598;LOC118217801;scarb1;LOC118212497;LOC118217039;LOC118235731;LOC118229574
20	map04062	Chemokine signaling pathway	KEGG PATHWAY	20/ 1226	303/ 19789	0.0660066	0.417703	1	Organismal Systems	Immune system	gene-LOC118223163|gene-LOC118208186|gene-LOC118211520|gene-LOC118223988|gene-ikbkg|gene-mapk1|gene-LOC118212588|gene-stat5a|gene-LOC118221381|gene-LOC118231987|gene-LOC118223245|gene-grk6|gene-LOC118227146|gene-LOC118227084|gene-stat2|gene-stat3|gene-LOC118224367|gene-LOC118229574|gene-sidkey-44g17.6|gene-LOC118235482	LOC118223163;LOC118208186;LOC118211520;LOC118223988;ikbkg;mapk1;LOC118212588;stat5a;LOC118221381;LOC118231987;LOC118223245;grk6;LOC118227146;LOC118227084;stat2;stat3;LOC118224367;LOC118229574;si:dkey-44g17.6;LOC118235482
16	map04550	Signaling pathways regulating pluripotency of stem cells	KEGG PATHWAY	16/ 1226	240/ 19789	0.0666667	0.417883	1	Cellular Processes	Cellular community - eukaryotes	gene-jarid2b|gene-LOC118233664|gene-apc|gene-fgfr2|gene-wnt16|gene-mapk1|gene-LOC118212588|gene-wnt8b|gene-LOC118226762|gene-acvrl1|gene-LOC118212092|gene-axin1|gene-stat3|gene-tcf3a|gene-tcf3b|gene-pcgf1	jarid2b;LOC118233664;apc;fgfr2;wnt16;mapk1;LOC118212588;wnt8b;LOC118226762;acvrl1;LOC118212092;axin1;stat3;tcf3a;tcf3b;pcgf1
14	map04935	Growth hormone synthesis, secretion and action	KEGG PATHWAY	14/ 1226	210/ 19789	0.0666667	0.42805	1	Organismal Systems	Endocrine system	gene-LOC118208186|gene-atf6b|gene-itpr2|gene-LOC118229598|gene-LOC118229574|gene-mapk1|gene-LOC118212588|gene-stat5a|gene-LOC118214118|gene-LOC118223245|gene-LOC118219849|gene-LOC118216961|gene-stat2|gene-stat3	LOC118208186;atf6b;itpr2;LOC118229598;LOC118229574;mapk1;LOC118212588;stat5a;LOC118214118;LOC118223245;LOC118219849;LOC118216961;stat2;stat3
11	map05231	Choline metabolism in cancer	KEGG PATHWAY	11/ 1226	163/ 19789	0.0674847	0.429651	1	Human Diseases	Cancer: overview	gene-chka|gene-gpcpd1|gene-LOC118229931|gene-LOC118223744|gene-mapk1|gene-pdpk1b|gene-slc44a1b|gene-LOC118217213|gene-LOC118236398|gene-dgkza|gene-slc44a2	chka;gpcpd1;LOC118229931;LOC118223744;mapk1;pdpk1b;slc44a1b;LOC118217213;LOC118236398;dgkza;slc44a2
22	map04510	Focal adhesion	KEGG PATHWAY	22/ 1226	337/ 19789	0.0652819	0.431252	1	Cellular Processes	Cellular community - eukaryotes	gene-LOC118233664|gene-LOC118207782|gene-LOC118213931|gene-pdpk1b|gene-LOC118221381|gene-LOC118222974|gene-LOC118216518|gene-LOC118234892|gene-col4a2|gene-mapk1|gene-ppp1r12a|gene-thbs2a|gene-LOC118213617|gene-LOC118212870|gene-LOC118217213|gene-LOC118218693|gene-LOC118211767|gene-parvg|gene-vegfab|gene-LOC118231987|gene-birc2|gene-itga9	LOC118233664;LOC118207782;LOC118213931;pdpk1b;LOC118221381;LOC118222974;LOC118216518;LOC118234892;col4a2;mapk1;ppp1r12a;thbs2a;LOC118213617;LOC118212870;LOC118217213;LOC118218693;LOC118211767;parvg;vegfab;LOC118231987;birc2;itga9
1	map00750	Vitamin B6 metabolism	KEGG PATHWAY	1/ 1226	9/ 19789	0.111111	0.437702	1	Metabolism	Metabolism of cofactors and vitamins	gene-LOC118214460	LOC118214460
11	map04750	Inflammatory mediator regulation of TRP channels	KEGG PATHWAY	11/ 1226	166/ 19789	0.0662651	0.453712	1	Organismal Systems	Sensory system	gene-LOC118220819|gene-LOC118208186|gene-il1b|gene-LOC118229598|gene-LOC118229574|gene-itpr2|gene-LOC118212497|gene-LOC118216605|gene-LOC118224796|gene-LOC118235731|gene-LOC118217801	LOC118220819;LOC118208186;il1b;LOC118229598;LOC118229574;itpr2;LOC118212497;LOC118216605;LOC118224796;LOC118235731;LOC118217801
3	map04136	Autophagy - other	KEGG PATHWAY	3/ 1226	40/ 19789	0.075	0.454603	1	Cellular Processes	Transport and catabolism	gene-atg13|gene-atg4da|gene-ulk2	atg13;atg4da;ulk2
12	map05140	Leishmaniasis	KEGG PATHWAY	12/ 1226	183/ 19789	0.0655738	0.462376	1	Human Diseases	Infectious disease: parasitic	gene-LOC118233278|gene-il1b|gene-itgb2|gene-LOC118213931|gene-mapk1|gene-LOC118212588|gene-LOC118231298|gene-LOC118220209|gene-LOC118223245|gene-stat2|gene-ncf2|gene-LOC118231319	LOC118233278;il1b;itgb2;LOC118213931;mapk1;LOC118212588;LOC118231298;LOC118220209;LOC118223245;stat2;ncf2;LOC118231319
11	map00190	Oxidative phosphorylation	KEGG PATHWAY	11/ 1226	168/ 19789	0.0654762	0.469686	1	Metabolism	Energy metabolism	gene-LOC118213724|gene-LOC118236783|gene-LOC118214085|gene-LOC118223110|gene-ndufa11|gene-LOC118218309|gene-LOC118216114|gene-LOC118234352|gene-LOC118222913|gene-LOC118225822|gene-atp5f1e	LOC118213724;LOC118236783;LOC118214085;LOC118223110;ndufa11;LOC118218309;LOC118216114;LOC118234352;LOC118222913;LOC118225822;atp5f1e
1	map00440	Phosphonate and phosphinate metabolism	KEGG PATHWAY	1/ 1226	10/ 19789	0.1	0.472554	1	Metabolism	Metabolism of other amino acids	gene-pcyt2	pcyt2
2	map00061	Fatty acid biosynthesis	KEGG PATHWAY	2/ 1226	26/ 19789	0.0769231	0.48495	1	Metabolism	Lipid metabolism	gene-acaca|gene-LOC118230390	acaca;LOC118230390
2	map03060	Protein export	KEGG PATHWAY	2/ 1226	26/ 19789	0.0769231	0.48495	1	Genetic Information Processing	Folding, sorting and degradation	gene-spcs2|gene-srprb	spcs2;srprb
9	map05212	Pancreatic cancer	KEGG PATHWAY	9/ 1226	138/ 19789	0.0652174	0.486349	1	Human Diseases	Cancer: specific types	gene-LOC118234476|gene-ikbkg|gene-mapk1|gene-casp9|gene-LOC118223245|gene-LOC118223000|gene-stat2|gene-stat3|gene-vegfab	LOC118234476;ikbkg;mapk1;casp9;LOC118223245;LOC118223000;stat2;stat3;vegfab
6	map01524	Platinum drug resistance	KEGG PATHWAY	6/ 1226	90/ 19789	0.0666667	0.487364	1	Human Diseases	Drug resistance: antineoplastic	gene-mapk1|gene-pdpk1b|gene-casp9|gene-LOC118217213|gene-birc2|gene-LOC118223000	mapk1;pdpk1b;casp9;LOC118217213;birc2;LOC118223000
7	map04610	Complement and coagulation cascades	KEGG PATHWAY	7/ 1226	107/ 19789	0.0654206	0.497067	1	Organismal Systems	Immune system	gene-LOC118218073|gene-LOC118208597|gene-c1qc|gene-LOC118220209|gene-itgb2|gene-LOC118230349|gene-plat	LOC118218073;LOC118208597;c1qc;LOC118220209;itgb2;LOC118230349;plat
1	map00920	Sulfur metabolism	KEGG PATHWAY	1/ 1226	11/ 19789	0.0909091	0.505248	1	Metabolism	Energy metabolism	gene-sqor	sqor
8	map04920	Adipocytokine signaling pathway	KEGG PATHWAY	8/ 1226	124/ 19789	0.0645161	0.505322	1	Organismal Systems	Endocrine system	gene-LOC118232964|gene-LOC118214118|gene-ikbkg|gene-LOC118207706|gene-traf2b|gene-LOC118212588|gene-rxrga|gene-stat3	LOC118232964;LOC118214118;ikbkg;LOC118207706;traf2b;LOC118212588;rxrga;stat3
7	map05217	Basal cell carcinoma	KEGG PATHWAY	7/ 1226	108/ 19789	0.0648148	0.507007	1	Human Diseases	Cancer: specific types	gene-LOC118233664|gene-apc|gene-wnt16|gene-wnt8b|gene-tcf7l2|gene-LOC118223000|gene-axin1	LOC118233664;apc;wnt16;wnt8b;tcf7l2;LOC118223000;axin1
19	map05206	MicroRNAs in cancer	KEGG PATHWAY	19/ 1226	303/ 19789	0.0627063	0.512418	1	Human Diseases	Cancer: overview	gene-LOC118218073|gene-mdm4|gene-apc|gene-LOC118227494|gene-LOC118229480|gene-LOC118219173|gene-LOC118208713|gene-vegfab|gene-mapk1|gene-hnrnpk|gene-LOC118232306|gene-LOC118214118|gene-LOC118219849|gene-LOC118214238|gene-LOC118223000|gene-stat3|gene-ezrb|gene-LOC118223248|gene-cd44b	LOC118218073;mdm4;apc;LOC118227494;LOC118229480;LOC118219173;LOC118208713;vegfab;mapk1;hnrnpk;LOC118232306;LOC118214118;LOC118219849;LOC118214238;LOC118223000;stat3;ezrb;LOC118223248;cd44b
4	map00513	Various types of N-glycan biosynthesis	KEGG PATHWAY	4/ 1226	60/ 19789	0.0666667	0.514424	1	Metabolism	Glycan biosynthesis and metabolism	gene-man2a2|gene-hexdc|gene-st3gal3b|gene-mgat1b	man2a2;hexdc;st3gal3b;mgat1b
3	map03440	Homologous recombination	KEGG PATHWAY	3/ 1226	44/ 19789	0.0681818	0.518552	1	Genetic Information Processing	Replication and repair	gene-uimc1|gene-LOC118221607|gene-topbp1	uimc1;LOC118221607;topbp1
15	map04640	Hematopoietic cell lineage	KEGG PATHWAY	15/ 1226	240/ 19789	0.0625	0.524262	1	Organismal Systems	Immune system	gene-LOC118214039|gene-LOC118226879|gene-il11ra|gene-il1b|gene-sich211-269k10.4|gene-LOC118213931|gene-LOC118230761|gene-LOC118212870|gene-LOC118231298|gene-LOC118208353|gene-LOC118220209|gene-LOC118232394|gene-LOC118231319|gene-LOC118226989|gene-cd44b	LOC118214039;LOC118226879;il11ra;il1b;si:ch211-269k10.4;LOC118213931;LOC118230761;LOC118212870;LOC118231298;LOC118208353;LOC118220209;LOC118232394;LOC118231319;LOC118226989;cd44b
2	map00604	Glycosphingolipid biosynthesis - ganglio series	KEGG PATHWAY	2/ 1226	28/ 19789	0.0714286	0.5248	1	Metabolism	Glycan biosynthesis and metabolism	gene-glb1|gene-st6galnac4	glb1;st6galnac4
3	map00052	Galactose metabolism	KEGG PATHWAY	3/ 1226	45/ 19789	0.0666667	0.533899	1	Metabolism	Carbohydrate metabolism	gene-LOC118232188|gene-ganc|gene-glb1	LOC118232188;ganc;glb1
4	map03050	Proteasome	KEGG PATHWAY	4/ 1226	63/ 19789	0.0634921	0.553435	1	Genetic Information Processing	Folding, sorting and degradation	gene-psma5|gene-psmb13a|gene-psmd1|gene-psmd14	psma5;psmb13a;psmd1;psmd14
9	map04911	Insulin secretion	KEGG PATHWAY	9/ 1226	146/ 19789	0.0616438	0.555185	1	Organismal Systems	Endocrine system	gene-LOC118208186|gene-atf6b|gene-LOC118229598|gene-LOC118212497|gene-LOC118217801|gene-LOC118220819|gene-kcnn4|gene-LOC118235731|gene-LOC118229574	LOC118208186;atf6b;LOC118229598;LOC118212497;LOC118217801;LOC118220819;kcnn4;LOC118235731;LOC118229574
7	map04212	Longevity regulating pathway - worm	KEGG PATHWAY	7/ 1226	113/ 19789	0.0619469	0.555602	1	Organismal Systems	Aging	gene-nfe2l2a|gene-LOC118229931|gene-nfe2|gene-LOC118212872|gene-parp3|gene-LOC118223753|gene-ulk2	nfe2l2a;LOC118229931;nfe2;LOC118212872;parp3;LOC118223753;ulk2
2	map00532	Glycosaminoglycan biosynthesis - chondroitin sulfate / dermatan sulfate	KEGG PATHWAY	2/ 1226	30/ 19789	0.0666667	0.562514	1	Metabolism	Glycan biosynthesis and metabolism	gene-dse|gene-LOC118217845	dse;LOC118217845
11	map04066	HIF-1 signaling pathway	KEGG PATHWAY	11/ 1226	180/ 19789	0.0611111	0.563045	1	Environmental Information Processing	Signal transduction	gene-LOC118229931|gene-LOC118230761|gene-LOC118212497|gene-LOC118217801|gene-LOC118220819|gene-mapk1|gene-LOC118232306|gene-LOC118219849|gene-stat3|gene-LOC118235731|gene-vegfab	LOC118229931;LOC118230761;LOC118212497;LOC118217801;LOC118220819;mapk1;LOC118232306;LOC118219849;stat3;LOC118235731;vegfab
14	map04630	JAK-STAT signaling pathway	KEGG PATHWAY	14/ 1226	230/ 19789	0.0608696	0.566649	1	Environmental Information Processing	Signal transduction	gene-pias4b|gene-il15ra|gene-LOC118214039|gene-il11ra|gene-il22ra2|gene-LOC118212588|gene-stat5a|gene-LOC118214138|gene-LOC118223245|gene-LOC118219849|gene-stam2|gene-stat2|gene-stat3|gene-LOC118212092	pias4b;il15ra;LOC118214039;il11ra;il22ra2;LOC118212588;stat5a;LOC118214138;LOC118223245;LOC118219849;stam2;stat2;stat3;LOC118212092
13	map04670	Leukocyte transendothelial migration	KEGG PATHWAY	13/ 1226	214/ 19789	0.0607477	0.57004	1	Organismal Systems	Immune system	gene-LOC118216445|gene-LOC118233664|gene-LOC118208713|gene-ncf2|gene-LOC118213931|gene-ctnnd1|gene-LOC118221381|gene-LOC118231987|gene-LOC118220209|gene-cd99|gene-itgb2|gene-ezrb|gene-LOC118216518	LOC118216445;LOC118233664;LOC118208713;ncf2;LOC118213931;ctnnd1;LOC118221381;LOC118231987;LOC118220209;cd99;itgb2;ezrb;LOC118216518
8	map04012	ErbB signaling pathway	KEGG PATHWAY	8/ 1226	132/ 19789	0.0606061	0.577264	1	Environmental Information Processing	Signal transduction	gene-nck1b|gene-mapk1|gene-LOC118217801|gene-LOC118220819|gene-LOC118212497|gene-LOC118232306|gene-stat5a|gene-LOC118235731	nck1b;mapk1;LOC118217801;LOC118220819;LOC118212497;LOC118232306;stat5a;LOC118235731
5	map03008	Ribosome biogenesis in eukaryotes	KEGG PATHWAY	5/ 1226	82/ 19789	0.0609756	0.579823	1	Genetic Information Processing	Translation	gene-nat10|gene-zgc86598|gene-heatr1|gene-gar1|gene-mdn1	nat10;zgc:86598;heatr1;gar1;mdn1
9	map04912	GnRH signaling pathway	KEGG PATHWAY	9/ 1226	149/ 19789	0.0604027	0.580034	1	Organismal Systems	Endocrine system	gene-LOC118208186|gene-itpr2|gene-LOC118229598|gene-LOC118212497|gene-LOC118229574|gene-LOC118220819|gene-mapk1|gene-LOC118235731|gene-LOC118217801	LOC118208186;itpr2;LOC118229598;LOC118212497;LOC118229574;LOC118220819;mapk1;LOC118235731;LOC118217801
10	map04620	Toll-like receptor signaling pathway	KEGG PATHWAY	10/ 1226	166/ 19789	0.060241	0.582745	1	Organismal Systems	Immune system	gene-il1b|gene-ikbke|gene-LOC118223988|gene-ikbkg|gene-mapk1|gene-LOC118223245|gene-LOC118227146|gene-LOC118227084|gene-stat2|gene-LOC118220990	il1b;ikbke;LOC118223988;ikbkg;mapk1;LOC118223245;LOC118227146;LOC118227084;stat2;LOC118220990
10	map05017	Spinocerebellar ataxia	KEGG PATHWAY	10/ 1226	166/ 19789	0.060241	0.582745	1	Human Diseases	Neurodegenerative disease	gene-LOC118223718|gene-itpr2|gene-LOC118229598|gene-traf2b|gene-LOC118229574|gene-atg13|gene-ulk1b|gene-nfya|gene-cicb|gene-ulk2	LOC118223718;itpr2;LOC118229598;traf2b;LOC118229574;atg13;ulk1b;nfya;cicb;ulk2
2	map03020	RNA polymerase	KEGG PATHWAY	2/ 1226	32/ 19789	0.0625	0.59803	1	Genetic Information Processing	Transcription	gene-polr2g|gene-polr2ea	polr2g;polr2ea
4	map00510	N-Glycan biosynthesis	KEGG PATHWAY	4/ 1226	69/ 19789	0.057971	0.626096	1	Metabolism	Glycan biosynthesis and metabolism	gene-man2a2|gene-st6gal1|gene-st6gal2a|gene-mgat1b	man2a2;st6gal1;st6gal2a;mgat1b
11	map04713	Circadian entrainment	KEGG PATHWAY	11/ 1226	189/ 19789	0.0582011	0.628493	1	Organismal Systems	Environmental adaptation	gene-LOC118208186|gene-LOC118210320|gene-LOC118207950|gene-mapk1|gene-LOC118217801|gene-LOC118220819|gene-LOC118212497|gene-LOC118229598|gene-LOC118235731|gene-LOC118229574|gene-sidkey-44g17.6	LOC118208186;LOC118210320;LOC118207950;mapk1;LOC118217801;LOC118220819;LOC118212497;LOC118229598;LOC118235731;LOC118229574;si:dkey-44g17.6
2	map00592	alpha-Linolenic acid metabolism	KEGG PATHWAY	2/ 1226	34/ 19789	0.0588235	0.631333	1	Metabolism	Lipid metabolism	gene-acox1|gene-LOC118223242	acox1;LOC118223242
5	map04913	Ovarian steroidogenesis	KEGG PATHWAY	5/ 1226	87/ 19789	0.0574713	0.632718	1	Organismal Systems	Endocrine system	gene-LOC118218460|gene-scarb1|gene-LOC118208186|gene-LOC118224796|gene-LOC118217039	LOC118218460;scarb1;LOC118208186;LOC118224796;LOC118217039
3	map04130	SNARE interactions in vesicular transport	KEGG PATHWAY	3/ 1226	52/ 19789	0.0576923	0.633004	1	Genetic Information Processing	Folding, sorting and degradation	gene-stx16|gene-LOC118207300|gene-LOC118229711	stx16;LOC118207300;LOC118229711
11	map05012	Parkinson disease	KEGG PATHWAY	11/ 1226	190/ 19789	0.0578947	0.63545	1	Human Diseases	Neurodegenerative disease	gene-LOC118218309|gene-atp5f1e|gene-LOC118236783|gene-LOC118214085|gene-LOC118223110|gene-ndufa11|gene-casp9|gene-LOC118216114|gene-LOC118222913|gene-LOC118234352|gene-LOC118212986	LOC118218309;atp5f1e;LOC118236783;LOC118214085;LOC118223110;ndufa11;casp9;LOC118216114;LOC118222913;LOC118234352;LOC118212986
1	map00450	Selenocompound metabolism	KEGG PATHWAY	1/ 1226	16/ 19789	0.0625	0.640735	1	Metabolism	Metabolism of other amino acids	gene-LOC118226471	LOC118226471
10	map04114	Oocyte meiosis	KEGG PATHWAY	10/ 1226	174/ 19789	0.0574713	0.642469	1	Cellular Processes	Cell growth and death	gene-LOC118220819|gene-LOC118208186|gene-itpr2|gene-LOC118212497|gene-LOC118217801|gene-LOC118231624|gene-mapk1|gene-LOC118223625|gene-LOC118235568|gene-LOC118235731	LOC118220819;LOC118208186;itpr2;LOC118212497;LOC118217801;LOC118231624;mapk1;LOC118223625;LOC118235568;LOC118235731
7	map05120	Epithelial cell signaling in Helicobacter pylori infection	KEGG PATHWAY	7/ 1226	123/ 19789	0.0569106	0.645697	1	Human Diseases	Infectious disease: bacterial	gene-LOC118223988|gene-ikbkg|gene-LOC118215021|gene-LOC118228322|gene-LOC118227146|gene-LOC118227084|gene-LOC118225822	LOC118223988;ikbkg;LOC118215021;LOC118228322;LOC118227146;LOC118227084;LOC118225822
6	map04918	Thyroid hormone synthesis	KEGG PATHWAY	6/ 1226	108/ 19789	0.0555556	0.666266	1	Organismal Systems	Endocrine system	gene-LOC118208186|gene-atf6b|gene-itpr2|gene-LOC118229598|gene-LOC118229574|gene-LOC118206397	LOC118208186;atf6b;itpr2;LOC118229598;LOC118229574;LOC118206397
7	map04917	Prolactin signaling pathway	KEGG PATHWAY	7/ 1226	126/ 19789	0.0555556	0.67053	1	Organismal Systems	Endocrine system	gene-tnfrsf11a|gene-mapk1|gene-LOC118212588|gene-stat5a|gene-LOC118223245|gene-stat2|gene-stat3	tnfrsf11a;mapk1;LOC118212588;stat5a;LOC118223245;stat2;stat3
3	map03460	Fanconi anemia pathway	KEGG PATHWAY	3/ 1226	55/ 19789	0.0545455	0.670719	1	Genetic Information Processing	Replication and repair	gene-fanci|gene-LOC118221607|gene-usp1	fanci;LOC118221607;usp1
2	map00534	Glycosaminoglycan biosynthesis - heparan sulfate / heparin	KEGG PATHWAY	2/ 1226	37/ 19789	0.0540541	0.677185	1	Metabolism	Glycan biosynthesis and metabolism	gene-extl3|gene-LOC118215235	extl3;LOC118215235
4	map04975	Fat digestion and absorption	KEGG PATHWAY	4/ 1226	74/ 19789	0.0540541	0.680565	1	Organismal Systems	Digestive system	gene-LOC118237490|gene-LOC118230978|gene-zgc172302|gene-scarb1	LOC118237490;LOC118230978;zgc:172302;scarb1
12	map04270	Vascular smooth muscle contraction	KEGG PATHWAY	12/ 1226	214/ 19789	0.0560748	0.680749	1	Organismal Systems	Circulatory system	gene-ppp1r12a|gene-arhgef12a|gene-LOC118231127|gene-LOC118208186|gene-itpr2|gene-LOC118229598|gene-LOC118229574|gene-LOC118207782|gene-mapk1|gene-lsp1a|gene-LOC118220839|gene-LOC118218693	ppp1r12a;arhgef12a;LOC118231127;LOC118208186;itpr2;LOC118229598;LOC118229574;LOC118207782;mapk1;lsp1a;LOC118220839;LOC118218693
6	map05230	Central carbon metabolism in cancer	KEGG PATHWAY	6/ 1226	110/ 19789	0.0545455	0.683523	1	Human Diseases	Cancer: overview	gene-fgfr2|gene-LOC118229931|gene-mapk1|gene-pkma|gene-LOC118223000|gene-LOC118223248	fgfr2;LOC118229931;mapk1;pkma;LOC118223000;LOC118223248
6	map04115	p53 signaling pathway	KEGG PATHWAY	6/ 1226	110/ 19789	0.0545455	0.683523	1	Cellular Processes	Cell growth and death	gene-mdm4|gene-casp9|gene-LOC118236525|gene-LOC118221731|gene-LOC118223000|gene-rchy1	mdm4;casp9;LOC118236525;LOC118221731;LOC118223000;rchy1
7	map05412	Arrhythmogenic right ventricular cardiomyopathy	KEGG PATHWAY	7/ 1226	129/ 19789	0.0542636	0.694257	1	Human Diseases	Cardiovascular disease	gene-LOC118233664|gene-LOC118213931|gene-jupa|gene-LOC118212870|gene-tcf7l2|gene-LOC118216518|gene-itga9	LOC118233664;LOC118213931;jupa;LOC118212870;tcf7l2;LOC118216518;itga9
4	map00600	Sphingolipid metabolism	KEGG PATHWAY	4/ 1226	76/ 19789	0.0526316	0.70073	1	Metabolism	Lipid metabolism	gene-LOC118227610|gene-glb1|gene-LOC118230365|gene-LOC118233708	LOC118227610;glb1;LOC118230365;LOC118233708
4	map05110	Vibrio cholerae infection	KEGG PATHWAY	4/ 1226	76/ 19789	0.0526316	0.70073	1	Human Diseases	Infectious disease: bacterial	gene-LOC118237445|gene-LOC118216518|gene-LOC118215021|gene-LOC118225822	LOC118237445;LOC118216518;LOC118215021;LOC118225822
2	map03030	DNA replication	KEGG PATHWAY	2/ 1226	39/ 19789	0.0512821	0.705094	1	Genetic Information Processing	Replication and repair	gene-rnaseh2b|gene-rfc2	rnaseh2b;rfc2
14	map05225	Hepatocellular carcinoma	KEGG PATHWAY	14/ 1226	253/ 19789	0.055336	0.707072	1	Human Diseases	Cancer: specific types	gene-LOC118207648|gene-LOC118233664|gene-apc|gene-wnt16|gene-nfe2|gene-mapk1|gene-wnt8b|gene-nfe2l2a|gene-tcf7l2|gene-smarcb1b|gene-LOC118223000|gene-axin1|gene-LOC118216518|gene-csnk1a1	LOC118207648;LOC118233664;apc;wnt16;nfe2;mapk1;wnt8b;nfe2l2a;tcf7l2;smarcb1b;LOC118223000;axin1;LOC118216518;csnk1a1
18	map04714	Thermogenesis	KEGG PATHWAY	18/ 1226	322/ 19789	0.0559006	0.708198	1	Organismal Systems	Environmental adaptation	gene-LOC118214813|gene-LOC118208186|gene-LOC118213724|gene-kdm3b|gene-ndufaf6|gene-LOC118236783|gene-LOC118214085|gene-LOC118223110|gene-ndufa11|gene-LOC118218309|gene-LOC118216114|gene-LOC118222913|gene-smarcb1b|gene-LOC118235568|gene-LOC118216518|gene-LOC118236331|gene-LOC118234352|gene-atp5f1e	LOC118214813;LOC118208186;LOC118213724;kdm3b;ndufaf6;LOC118236783;LOC118214085;LOC118223110;ndufa11;LOC118218309;LOC118216114;LOC118222913;smarcb1b;LOC118235568;LOC118216518;LOC118236331;LOC118234352;atp5f1e
27	map05169	Epstein-Barr virus infection	KEGG PATHWAY	27/ 1226	476/ 19789	0.0567227	0.711323	1	Human Diseases	Infectious disease: viral	gene-ncor2|gene-nfkb2|gene-LOC118232966|gene-LOC118233833|gene-entpd1|gene-traf2b|gene-LOC118232306|gene-casp9|gene-usp7|gene-LOC118223245|gene-LOC118234659|gene-cd44b|gene-nedd4a|gene-LOC118231298|gene-psmd1|gene-LOC118223000|gene-stat2|gene-stat3|gene-LOC118220990|gene-LOC118220328|gene-relb|gene-btk|gene-ikbke|gene-ikbkg|gene-eif2ak2|gene-psmd14|gene-LOC118231319	ncor2;nfkb2;LOC118232966;LOC118233833;entpd1;traf2b;LOC118232306;casp9;usp7;LOC118223245;LOC118234659;cd44b;nedd4a;LOC118231298;psmd1;LOC118223000;stat2;stat3;LOC118220990;LOC118220328;relb;btk;ikbke;ikbkg;eif2ak2;psmd14;LOC118231319
12	map04725	Cholinergic synapse	KEGG PATHWAY	12/ 1226	220/ 19789	0.0545455	0.716513	1	Organismal Systems	Nervous system	gene-LOC118208186|gene-itpr2|gene-LOC118222472|gene-LOC118212497|gene-LOC118217801|gene-LOC118220819|gene-mapk1|gene-LOC118212588|gene-LOC118229598|gene-LOC118235731|gene-LOC118229574|gene-sidkey-44g17.6	LOC118208186;itpr2;LOC118222472;LOC118212497;LOC118217801;LOC118220819;mapk1;LOC118212588;LOC118229598;LOC118235731;LOC118229574;si:dkey-44g17.6
19	map04064	NF-kappa B signaling pathway	KEGG PATHWAY	19/ 1226	341/ 19789	0.0557185	0.71703	1	Environmental Information Processing	Signal transduction	gene-LOC118220328|gene-LOC118218073|gene-tnfrsf11a|gene-relb|gene-nfkb2|gene-pias4b|gene-LOC118223988|gene-ikbkg|gene-il1b|gene-traf2b|gene-LOC118216445|gene-LOC118232528|gene-birc2|gene-LOC118220170|gene-LOC118227146|gene-LOC118227084|gene-zgc86598|gene-traf1|gene-btk	LOC118220328;LOC118218073;tnfrsf11a;relb;nfkb2;pias4b;LOC118223988;ikbkg;il1b;traf2b;LOC118216445;LOC118232528;birc2;LOC118220170;LOC118227146;LOC118227084;zgc:86598;traf1;btk
2	map00062	Fatty acid elongation	KEGG PATHWAY	2/ 1226	40/ 19789	0.05	0.718278	1	Metabolism	Lipid metabolism	gene-LOC118233889|gene-LOC118230390	LOC118233889;LOC118230390
14	map05226	Gastric cancer	KEGG PATHWAY	14/ 1226	257/ 19789	0.0544747	0.728419	1	Human Diseases	Cancer: specific types	gene-LOC118233664|gene-apc|gene-fgfr2|gene-LOC118232964|gene-wnt16|gene-jupa|gene-mapk1|gene-wnt8b|gene-LOC118232306|gene-tcf7l2|gene-rxrga|gene-LOC118223000|gene-axin1|gene-csnk1a1	LOC118233664;apc;fgfr2;LOC118232964;wnt16;jupa;mapk1;wnt8b;LOC118232306;tcf7l2;rxrga;LOC118223000;axin1;csnk1a1
13	map04140	Autophagy - animal	KEGG PATHWAY	13/ 1226	240/ 19789	0.0541667	0.730691	1	Cellular Processes	Transport and catabolism	gene-ulk1b|gene-LOC118214576|gene-LOC118217213|gene-LOC118214118|gene-mapk1|gene-LOC118229931|gene-atg13|gene-pdpk1b|gene-atg4da|gene-ctsba|gene-supt20|gene-LOC118227761|gene-ulk2	ulk1b;LOC118214576;LOC118217213;LOC118214118;mapk1;LOC118229931;atg13;pdpk1b;atg4da;ctsba;supt20;LOC118227761;ulk2
2	map00020	Citrate cycle (TCA cycle)	KEGG PATHWAY	2/ 1226	41/ 19789	0.0487805	0.730962	1	Metabolism	Carbohydrate metabolism	gene-LOC118214316|gene-suclg1	LOC118214316;suclg1
8	map05321	Inflammatory bowel disease	KEGG PATHWAY	8/ 1226	152/ 19789	0.0526316	0.731813	1	Human Diseases	Immune disease	gene-LOC118209941|gene-il1b|gene-nod2|gene-LOC118231298|gene-LOC118223245|gene-stat2|gene-stat3|gene-LOC118231319	LOC118209941;il1b;nod2;LOC118231298;LOC118223245;stat2;stat3;LOC118231319
3	map05204	Chemical carcinogenesis	KEGG PATHWAY	3/ 1226	61/ 19789	0.0491803	0.737414	1	Human Diseases	Cancer: overview	gene-ephx5|gene-LOC118214903|gene-LOC118226471	ephx5;LOC118214903;LOC118226471
3	map04960	Aldosterone-regulated sodium reabsorption	KEGG PATHWAY	3/ 1226	62/ 19789	0.0483871	0.74742	1	Organismal Systems	Excretory system	gene-LOC118217213|gene-mapk1|gene-pdpk1b	LOC118217213;mapk1;pdpk1b
2	map00591	Linoleic acid metabolism	KEGG PATHWAY	2/ 1226	43/ 19789	0.0465116	0.754875	1	Metabolism	Lipid metabolism	gene-LOC118223242|gene-LOC118224796	LOC118223242;LOC118224796
5	map03018	RNA degradation	KEGG PATHWAY	5/ 1226	101/ 19789	0.049505	0.757428	1	Genetic Information Processing	Folding, sorting and degradation	gene-mtrex|gene-btg3|gene-exosc1|gene-LOC118235683|gene-pan3	mtrex;btg3;exosc1;LOC118235683;pan3
6	map05031	Amphetamine addiction	KEGG PATHWAY	6/ 1226	120/ 19789	0.05	0.760821	1	Human Diseases	Substance dependence	gene-LOC118220819|gene-atf6b|gene-LOC118217801|gene-LOC118231624|gene-LOC118212497|gene-LOC118235731	LOC118220819;atf6b;LOC118217801;LOC118231624;LOC118212497;LOC118235731
11	map04152	AMPK signaling pathway	KEGG PATHWAY	11/ 1226	212/ 19789	0.0518868	0.769397	1	Environmental Information Processing	Signal transduction	gene-ulk1b|gene-LOC118228905|gene-LOC118220317|gene-LOC118214118|gene-pdpk1b|gene-eef2l2|gene-LOC118217213|gene-LOC118229420|gene-elavl1b|gene-acaca|gene-rab14l	ulk1b;LOC118228905;LOC118220317;LOC118214118;pdpk1b;eef2l2;LOC118217213;LOC118229420;elavl1b;acaca;rab14l
8	map05210	Colorectal cancer	KEGG PATHWAY	8/ 1226	158/ 19789	0.0506329	0.769736	1	Human Diseases	Cancer: specific types	gene-LOC118233664|gene-apc|gene-LOC118234476|gene-mapk1|gene-casp9|gene-tcf7l2|gene-LOC118223000|gene-axin1	LOC118233664;apc;LOC118234476;mapk1;casp9;tcf7l2;LOC118223000;axin1
12	map04910	Insulin signaling pathway	KEGG PATHWAY	12/ 1226	231/ 19789	0.0519481	0.775196	1	Organismal Systems	Endocrine system	gene-phkg2|gene-LOC118214118|gene-mapk1|gene-pdpk1b|gene-pygb|gene-LOC118217213|gene-LOC118209272|gene-inpp5kb|gene-LOC118214964|gene-LOC118219542|gene-acaca|gene-exoc7	phkg2;LOC118214118;mapk1;pdpk1b;pygb;LOC118217213;LOC118209272;inpp5kb;LOC118214964;LOC118219542;acaca;exoc7
2	map00500	Starch and sucrose metabolism	KEGG PATHWAY	2/ 1226	45/ 19789	0.0444444	0.776929	1	Metabolism	Carbohydrate metabolism	gene-ganc|gene-pygb	ganc;pygb
6	map05214	Glioma	KEGG PATHWAY	6/ 1226	123/ 19789	0.0487805	0.781078	1	Human Diseases	Cancer: specific types	gene-LOC118212497|gene-LOC118217801|gene-LOC118220819|gene-mapk1|gene-LOC118223000|gene-LOC118235731	LOC118212497;LOC118217801;LOC118220819;mapk1;LOC118223000;LOC118235731
1	map00670	One carbon pool by folate	KEGG PATHWAY	1/ 1226	24/ 19789	0.0416667	0.78473	1	Metabolism	Metabolism of cofactors and vitamins	gene-mthfd2	mthfd2
1	map00563	Glycosylphosphatidylinositol (GPI)-anchor biosynthesis	KEGG PATHWAY	1/ 1226	24/ 19789	0.0416667	0.78473	1	Metabolism	Glycan biosynthesis and metabolism	gene-pigg	pigg
23	map05166	Human T-cell leukemia virus 1 infection	KEGG PATHWAY	23/ 1226	427/ 19789	0.0538642	0.785992	1	Human Diseases	Infectious disease: viral	gene-LOC118208186|gene-nfkb2|gene-LOC118232966|gene-LOC118233833|gene-LOC118219849|gene-atf6b|gene-mapk1|gene-stat5a|gene-LOC118234659|gene-dlg1l|gene-itgb2|gene-tcf3a|gene-tcf3b|gene-LOC118231298|gene-LOC118223000|gene-il15ra|gene-relb|gene-ikbkg|gene-LOC118231624|gene-etsrp|gene-LOC118218494|gene-LOC118231319|gene-dlg1	LOC118208186;nfkb2;LOC118232966;LOC118233833;LOC118219849;atf6b;mapk1;stat5a;LOC118234659;dlg1l;itgb2;tcf3a;tcf3b;LOC118231298;LOC118223000;il15ra;relb;ikbkg;LOC118231624;etsrp;LOC118218494;LOC118231319;dlg1
2	map03410	Base excision repair	KEGG PATHWAY	2/ 1226	46/ 19789	0.0434783	0.787291	1	Genetic Information Processing	Replication and repair	gene-parp3|gene-xrcc1	parp3;xrcc1
17	map04360	Axon guidance	KEGG PATHWAY	17/ 1226	326/ 19789	0.0521472	0.80185	1	Organismal Systems	Development and regeneration	gene-arhgef12a|gene-LOC118220819|gene-LOC118227729|gene-LOC118236439|gene-LOC118227730|gene-sich73-40a2.1|gene-sich211-203d1.3|gene-LOC118217801|gene-LOC118231624|gene-mapk1|gene-LOC118218784|gene-LOC118223572|gene-LOC118232203|gene-sema4gb|gene-LOC118212497|gene-nck1b|gene-LOC118235731	arhgef12a;LOC118220819;LOC118227729;LOC118236439;LOC118227730;si:ch73-40a2.1;si:ch211-203d1.3;LOC118217801;LOC118231624;mapk1;LOC118218784;LOC118223572;LOC118232203;sema4gb;LOC118212497;nck1b;LOC118235731
6	map00562	Inositol phosphate metabolism	KEGG PATHWAY	6/ 1226	127/ 19789	0.0472441	0.806033	1	Metabolism	Carbohydrate metabolism	gene-LOC118229574|gene-LOC118233875|gene-LOC118234988|gene-LOC118226319|gene-inpp5kb|gene-pikfyve	LOC118229574;LOC118233875;LOC118234988;LOC118226319;inpp5kb;pikfyve
2	map01523	Antifolate resistance	KEGG PATHWAY	2/ 1226	48/ 19789	0.0416667	0.806749	1	Human Diseases	Drug resistance: antineoplastic	gene-ikbkg|gene-il1b	ikbkg;il1b
2	map03420	Nucleotide excision repair	KEGG PATHWAY	2/ 1226	48/ 19789	0.0416667	0.806749	1	Genetic Information Processing	Replication and repair	gene-rfc2|gene-rad23aa	rfc2;rad23aa
1	map00650	Butanoate metabolism	KEGG PATHWAY	1/ 1226	26/ 19789	0.0384615	0.810608	1	Metabolism	Carbohydrate metabolism	gene-abat	abat
1	map00533	Glycosaminoglycan biosynthesis - keratan sulfate	KEGG PATHWAY	1/ 1226	26/ 19789	0.0384615	0.810608	1	Metabolism	Glycan biosynthesis and metabolism	gene-st3gal3b	st3gal3b
6	map05211	Renal cell carcinoma	KEGG PATHWAY	6/ 1226	128/ 19789	0.046875	0.811913	1	Human Diseases	Cancer: specific types	gene-LOC118229931|gene-vegfab|gene-mapk1|gene-tfe3a|gene-LOC118231987|gene-LOC118219849	LOC118229931;vegfab;mapk1;tfe3a;LOC118231987;LOC118219849
6	map04924	Renin secretion	KEGG PATHWAY	6/ 1226	129/ 19789	0.0465116	0.817652	1	Organismal Systems	Endocrine system	gene-LOC118208186|gene-itpr2|gene-LOC118229598|gene-LOC118229574|gene-LOC118231624|gene-ctsba	LOC118208186;itpr2;LOC118229598;LOC118229574;LOC118231624;ctsba
22	map04060	Cytokine-cytokine receptor interaction	KEGG PATHWAY	22/ 1226	419/ 19789	0.052506	0.818378	1	Environmental Information Processing	Signaling molecules and interaction	gene-LOC118207564|gene-tnfrsf21|gene-LOC118213420|gene-LOC118227084|gene-tnfsf12|gene-tnfsf13|gene-LOC118214039|gene-LOC118209941|gene-LOC118207318|gene-il11ra|gene-LOC118207706|gene-LOC118227146|gene-tnfrsf11a|gene-LOC118207579|gene-LOC118208353|gene-LOC118212092|gene-acvrl1|gene-LOC118216619|gene-il15ra|gene-il1b|gene-LOC118223988|gene-LOC118214138	LOC118207564;tnfrsf21;LOC118213420;LOC118227084;tnfsf12;tnfsf13;LOC118214039;LOC118209941;LOC118207318;il11ra;LOC118207706;LOC118227146;tnfrsf11a;LOC118207579;LOC118208353;LOC118212092;acvrl1;LOC118216619;il15ra;il1b;LOC118223988;LOC118214138
26	map04010	MAPK signaling pathway	KEGG PATHWAY	26/ 1226	490/ 19789	0.0530612	0.820791	1	Environmental Information Processing	Signal transduction	gene-fgfr2|gene-lamtor3|gene-nfkb2|gene-traf2b|gene-map2k5|gene-hspa8|gene-LOC118235568|gene-mapk1|gene-LOC118208953|gene-LOC118224367|gene-taok3a|gene-LOC118235482|gene-mecom|gene-LOC118220207|gene-sidkey-44g17.6|gene-LOC118208353|gene-max|gene-LOC118223000|gene-LOC118211767|gene-relb|gene-mef2cb|gene-il1b|gene-vegfab|gene-LOC118231624|gene-LOC118231987|gene-ikbkg	fgfr2;lamtor3;nfkb2;traf2b;map2k5;hspa8;LOC118235568;mapk1;LOC118208953;LOC118224367;taok3a;LOC118235482;mecom;LOC118220207;si:dkey-44g17.6;LOC118208353;max;LOC118223000;LOC118211767;relb;mef2cb;il1b;vegfab;LOC118231624;LOC118231987;ikbkg
1	map03430	Mismatch repair	KEGG PATHWAY	1/ 1226	27/ 19789	0.037037	0.822357	1	Genetic Information Processing	Replication and repair	gene-rfc2	rfc2
1	map00603	Glycosphingolipid biosynthesis - globo and isoglobo series	KEGG PATHWAY	1/ 1226	27/ 19789	0.037037	0.822357	1	Metabolism	Glycan biosynthesis and metabolism	gene-LOC118220551	LOC118220551
1	map00220	Arginine biosynthesis	KEGG PATHWAY	1/ 1226	27/ 19789	0.037037	0.822357	1	Metabolism	Amino acid metabolism	gene-LOC118223248	LOC118223248
7	map04721	Synaptic vesicle cycle	KEGG PATHWAY	7/ 1226	149/ 19789	0.0469799	0.823121	1	Organismal Systems	Nervous system	gene-LOC118231244|gene-ap2m1b|gene-cltb|gene-dnm3a|gene-LOC118225822|gene-slc6a4a|gene-stxbp1a	LOC118231244;ap2m1b;cltb;dnm3a;LOC118225822;slc6a4a;stxbp1a
2	map00071	Fatty acid degradation	KEGG PATHWAY	2/ 1226	50/ 19789	0.04	0.824605	1	Metabolism	Lipid metabolism	gene-LOC118209884|gene-acox1	LOC118209884;acox1
5	map04929	GnRH secretion	KEGG PATHWAY	5/ 1226	111/ 19789	0.045045	0.825012	1	Organismal Systems	Endocrine system	gene-LOC118229598|gene-kcnn4|gene-LOC118229574|gene-mapk1|gene-itpr2	LOC118229598;kcnn4;LOC118229574;mapk1;itpr2
2	map00250	Alanine, aspartate and glutamate metabolism	KEGG PATHWAY	2/ 1226	51/ 19789	0.0392157	0.832966	1	Metabolism	Amino acid metabolism	gene-abat|gene-LOC118223248	abat;LOC118223248
9	map04658	Th1 and Th2 cell differentiation	KEGG PATHWAY	9/ 1226	189/ 19789	0.047619	0.834732	1	Organismal Systems	Immune system	gene-ikbkg|gene-LOC118231624|gene-mapk1|gene-LOC118212588|gene-LOC118231298|gene-stat5a|gene-LOC118223245|gene-stat2|gene-LOC118231319	ikbkg;LOC118231624;mapk1;LOC118212588;LOC118231298;stat5a;LOC118223245;stat2;LOC118231319
6	map05332	Graft-versus-host disease	KEGG PATHWAY	6/ 1226	133/ 19789	0.0451128	0.839236	1	Human Diseases	Immune disease	gene-il1b|gene-LOC118232966|gene-LOC118233833|gene-LOC118231298|gene-LOC118234659|gene-LOC118231319	il1b;LOC118232966;LOC118233833;LOC118231298;LOC118234659;LOC118231319
4	map04370	VEGF signaling pathway	KEGG PATHWAY	4/ 1226	94/ 19789	0.0425532	0.841687	1	Environmental Information Processing	Signal transduction	gene-casp9|gene-vegfab|gene-LOC118231624|gene-mapk1	casp9;vegfab;LOC118231624;mapk1
9	map04726	Serotonergic synapse	KEGG PATHWAY	9/ 1226	191/ 19789	0.0471204	0.843417	1	Organismal Systems	Nervous system	gene-itpr2|gene-LOC118229598|gene-LOC118213932|gene-LOC118229574|gene-mapk1|gene-LOC118218460|gene-slc6a4a|gene-LOC118224796|gene-sidkey-44g17.6	itpr2;LOC118229598;LOC118213932;LOC118229574;mapk1;LOC118218460;slc6a4a;LOC118224796;si:dkey-44g17.6
1	map00053	Ascorbate and aldarate metabolism	KEGG PATHWAY	1/ 1226	29/ 19789	0.0344828	0.843715	1	Metabolism	Carbohydrate metabolism	gene-LOC118209884	LOC118209884
1	map00120	Primary bile acid biosynthesis	KEGG PATHWAY	1/ 1226	29/ 19789	0.0344828	0.843715	1	Metabolism	Lipid metabolism	gene-LOC118230147	LOC118230147
10	map04915	Estrogen signaling pathway	KEGG PATHWAY	10/ 1226	210/ 19789	0.047619	0.844632	1	Organismal Systems	Endocrine system	gene-LOC118208186|gene-atf6b|gene-itpr2|gene-LOC118208713|gene-LOC118229574|gene-mapk1|gene-LOC118208953|gene-LOC118229598|gene-hspa8|gene-LOC118213512	LOC118208186;atf6b;itpr2;LOC118208713;LOC118229574;mapk1;LOC118208953;LOC118229598;hspa8;LOC118213512
8	map03010	Ribosome	KEGG PATHWAY	8/ 1226	174/ 19789	0.045977	0.851532	1	Genetic Information Processing	Translation	gene-rps27.1|gene-mrpl1|gene-rpl10|gene-rpl3|gene-rps28|gene-rps18|gene-LOC118225664|gene-rpl8	rps27.1;mrpl1;rpl10;rpl3;rps28;rps18;LOC118225664;rpl8
7	map04970	Salivary secretion	KEGG PATHWAY	7/ 1226	155/ 19789	0.0451613	0.852174	1	Organismal Systems	Digestive system	gene-LOC118208186|gene-itpr2|gene-LOC118229598|gene-LOC118217115|gene-LOC118229574|gene-kcnn4|gene-LOC118220424	LOC118208186;itpr2;LOC118229598;LOC118217115;LOC118229574;kcnn4;LOC118220424
7	map04211	Longevity regulating pathway	KEGG PATHWAY	7/ 1226	155/ 19789	0.0451613	0.852174	1	Organismal Systems	Aging	gene-LOC118208186|gene-atf6b|gene-LOC118214118|gene-atg13|gene-ulk1b|gene-LOC118223000|gene-LOC118236525	LOC118208186;atf6b;LOC118214118;atg13;ulk1b;LOC118223000;LOC118236525
2	map00051	Fructose and mannose metabolism	KEGG PATHWAY	2/ 1226	54/ 19789	0.037037	0.855927	1	Metabolism	Carbohydrate metabolism	gene-gmppaa|gene-LOC118232188	gmppaa;LOC118232188
2	map00260	Glycine, serine and threonine metabolism	KEGG PATHWAY	2/ 1226	54/ 19789	0.037037	0.855927	1	Metabolism	Amino acid metabolism	gene-tdh2|gene-alas2	tdh2;alas2
2	map02010	ABC transporters	KEGG PATHWAY	2/ 1226	54/ 19789	0.037037	0.855927	1	Environmental Information Processing	Membrane transport	gene-LOC118230978|gene-zgc172302	LOC118230978;zgc:172302
1	map00340	Histidine metabolism	KEGG PATHWAY	1/ 1226	31/ 19789	0.0322581	0.862507	1	Metabolism	Amino acid metabolism	gene-LOC118209884	LOC118209884
2	map00280	Valine, leucine and isoleucine degradation	KEGG PATHWAY	2/ 1226	55/ 19789	0.0363636	0.862916	1	Metabolism	Amino acid metabolism	gene-LOC118209884|gene-abat	LOC118209884;abat
10	map04071	Sphingolipid signaling pathway	KEGG PATHWAY	10/ 1226	216/ 19789	0.0462963	0.867453	1	Environmental Information Processing	Signal transduction	gene-LOC118227610|gene-LOC118229598|gene-traf2b|gene-LOC118229574|gene-mapk1|gene-pdpk1b|gene-LOC118233708|gene-LOC118234035|gene-LOC118217213|gene-LOC118223000	LOC118227610;LOC118229598;traf2b;LOC118229574;mapk1;pdpk1b;LOC118233708;LOC118234035;LOC118217213;LOC118223000
4	map05014	Amyotrophic lateral sclerosis	KEGG PATHWAY	4/ 1226	99/ 19789	0.040404	0.869188	1	Human Diseases	Neurodegenerative disease	gene-casp9|gene-LOC118223000|gene-LOC118231624|gene-LOC118207706	casp9;LOC118223000;LOC118231624;LOC118207706
2	map00380	Tryptophan metabolism	KEGG PATHWAY	2/ 1226	56/ 19789	0.0357143	0.869592	1	Metabolism	Amino acid metabolism	gene-LOC118209884|gene-LOC118226471	LOC118209884;LOC118226471
14	map05323	Rheumatoid arthritis	KEGG PATHWAY	14/ 1226	292/ 19789	0.0479452	0.871792	1	Human Diseases	Immune disease	gene-LOC118209941|gene-tnfrsf11a|gene-il1b|gene-LOC118223988|gene-vegfab|gene-LOC118231298|gene-LOC118208353|gene-LOC118227761|gene-LOC118227146|gene-LOC118227084|gene-LOC118231319|gene-tnfsf13|gene-itgb2|gene-LOC118225822	LOC118209941;tnfrsf11a;il1b;LOC118223988;vegfab;LOC118231298;LOC118208353;LOC118227761;LOC118227146;LOC118227084;LOC118231319;tnfsf13;itgb2;LOC118225822
5	map04976	Bile secretion	KEGG PATHWAY	5/ 1226	120/ 19789	0.0416667	0.871992	1	Organismal Systems	Digestive system	gene-ephx5|gene-scarb1|gene-LOC118208186|gene-rxrga|gene-LOC118217039	ephx5;scarb1;LOC118208186;rxrga;LOC118217039
9	map04931	Insulin resistance	KEGG PATHWAY	9/ 1226	199/ 19789	0.0452261	0.874615	1	Human Diseases	Endocrine and metabolic disease	gene-nr1h3|gene-mlx|gene-stat3|gene-LOC118214118|gene-pdpk1b|gene-pygb|gene-LOC118217213|gene-LOC118235568|gene-ogt.1	nr1h3;mlx;stat3;LOC118214118;pdpk1b;pygb;LOC118217213;LOC118235568;ogt.1
6	map05143	African trypanosomiasis	KEGG PATHWAY	6/ 1226	141/ 19789	0.0425532	0.876192	1	Human Diseases	Infectious disease: parasitic	gene-LOC118209941|gene-LOC118216445|gene-il1b|gene-LOC118229598|gene-LOC118229574|gene-LOC118216605	LOC118209941;LOC118216445;il1b;LOC118229598;LOC118229574;LOC118216605
4	map04979	Cholesterol metabolism	KEGG PATHWAY	4/ 1226	101/ 19789	0.039604	0.878981	1	Organismal Systems	Digestive system	gene-scarb1|gene-LOC118230978|gene-zgc172302|gene-LOC118217039	scarb1;LOC118230978;zgc:172302;LOC118217039
9	map04061	Viral protein interaction with cytokine and cytokine receptor	KEGG PATHWAY	9/ 1226	201/ 19789	0.0447761	0.88157	1	Environmental Information Processing	Signaling molecules and interaction	gene-LOC118209941|gene-LOC118207564|gene-LOC118223988|gene-LOC118207706|gene-LOC118207579|gene-LOC118208353|gene-LOC118214138|gene-LOC118227146|gene-LOC118227084	LOC118209941;LOC118207564;LOC118223988;LOC118207706;LOC118207579;LOC118208353;LOC118214138;LOC118227146;LOC118227084
4	map04730	Long-term depression	KEGG PATHWAY	4/ 1226	102/ 19789	0.0392157	0.883634	1	Organismal Systems	Nervous system	gene-LOC118229598|gene-LOC118229574|gene-mapk1|gene-itpr2	LOC118229598;LOC118229574;mapk1;itpr2
7	map01522	Endocrine resistance	KEGG PATHWAY	7/ 1226	164/ 19789	0.0426829	0.888389	1	Human Diseases	Drug resistance: antineoplastic	gene-ncor1|gene-LOC118208186|gene-LOC118208713|gene-mapk1|gene-LOC118232306|gene-LOC118221635|gene-LOC118223000	ncor1;LOC118208186;LOC118208713;mapk1;LOC118232306;LOC118221635;LOC118223000
3	map00520	Amino sugar and nucleotide sugar metabolism	KEGG PATHWAY	3/ 1226	82/ 19789	0.0365854	0.890197	1	Metabolism	Carbohydrate metabolism	gene-gmppaa|gene-uap1|gene-LOC118228095	gmppaa;uap1;LOC118228095
11	map04728	Dopaminergic synapse	KEGG PATHWAY	11/ 1226	242/ 19789	0.0454545	0.890311	1	Organismal Systems	Nervous system	gene-LOC118231624|gene-arntl1b|gene-atf6b|gene-itpr2|gene-LOC118229598|gene-LOC118229574|gene-LOC118220819|gene-LOC118212497|gene-LOC118235731|gene-LOC118217801|gene-sidkey-44g17.6	LOC118231624;arntl1b;atf6b;itpr2;LOC118229598;LOC118229574;LOC118220819;LOC118212497;LOC118235731;LOC118217801;si:dkey-44g17.6
11	map05146	Amoebiasis	KEGG PATHWAY	11/ 1226	245/ 19789	0.044898	0.898857	1	Human Diseases	Infectious disease: parasitic	gene-LOC118213617|gene-il1b|gene-col4a2|gene-LOC118223988|gene-LOC118229574|gene-LOC118229598|gene-LOC118220209|gene-LOC118222974|gene-LOC118227146|gene-LOC118227084|gene-itgb2	LOC118213617;il1b;col4a2;LOC118223988;LOC118229574;LOC118229598;LOC118220209;LOC118222974;LOC118227146;LOC118227084;itgb2
14	map04218	Cellular senescence	KEGG PATHWAY	14/ 1226	302/ 19789	0.0463576	0.899326	1	Cellular Processes	Cell growth and death	gene-LOC118233833|gene-LOC118211229|gene-LOC118220681|gene-LOC118232966|gene-LOC118223988|gene-LOC118231624|gene-mapk1|gene-LOC118223625|gene-LOC118234659|gene-LOC118227146|gene-LOC118227084|gene-hus1|gene-LOC118223000|gene-itpr2	LOC118233833;LOC118211229;LOC118220681;LOC118232966;LOC118223988;LOC118231624;mapk1;LOC118223625;LOC118234659;LOC118227146;LOC118227084;hus1;LOC118223000;itpr2
10	map04723	Retrograde endocannabinoid signaling	KEGG PATHWAY	10/ 1226	227/ 19789	0.0440529	0.90225	1	Organismal Systems	Nervous system	gene-LOC118208186|gene-itpr2|gene-LOC118229598|gene-LOC118229574|gene-LOC118214085|gene-mapk1|gene-ndufa11|gene-sidkey-44g17.6|gene-LOC118222913|gene-LOC118234352	LOC118208186;itpr2;LOC118229598;LOC118229574;LOC118214085;mapk1;ndufa11;si:dkey-44g17.6;LOC118222913;LOC118234352
4	map04146	Peroxisome	KEGG PATHWAY	4/ 1226	107/ 19789	0.0373832	0.904632	1	Cellular Processes	Transport and catabolism	gene-LOC118214316|gene-acox1|gene-pex1|gene-dhrs4	LOC118214316;acox1;pex1;dhrs4
1	map00515	Mannose type O-glycan biosynthesis	KEGG PATHWAY	1/ 1226	37/ 19789	0.027027	0.906388	1	Metabolism	Glycan biosynthesis and metabolism	gene-st3gal3b	st3gal3b
5	map04330	Notch signaling pathway	KEGG PATHWAY	5/ 1226	129/ 19789	0.0387597	0.907825	1	Environmental Information Processing	Signal transduction	gene-ncor2|gene-LOC118211529|gene-LOC118219849|gene-ctbp1|gene-dtx4a	ncor2;LOC118211529;LOC118219849;ctbp1;dtx4a
4	map04213	Longevity regulating pathway - multiple species	KEGG PATHWAY	4/ 1226	108/ 19789	0.037037	0.908405	1	Organismal Systems	Aging	gene-LOC118214118|gene-hspa8|gene-LOC118208186|gene-LOC118208953	LOC118214118;hspa8;LOC118208186;LOC118208953
5	map01521	EGFR tyrosine kinase inhibitor resistance	KEGG PATHWAY	5/ 1226	130/ 19789	0.0384615	0.911208	1	Human Diseases	Drug resistance: antineoplastic	gene-fgfr2|gene-vegfab|gene-stat3|gene-mapk1|gene-LOC118212588	fgfr2;vegfab;stat3;mapk1;LOC118212588
9	map05235	PD-L1 expression and PD-1 checkpoint pathway in cancer	KEGG PATHWAY	9/ 1226	211/ 19789	0.042654	0.911741	1	Human Diseases	Cancer: overview	gene-zgc86598|gene-LOC118229931|gene-ikbkg|gene-LOC118231624|gene-mapk1|gene-LOC118212588|gene-LOC118223245|gene-stat2|gene-stat3	zgc:86598;LOC118229931;ikbkg;LOC118231624;mapk1;LOC118212588;LOC118223245;stat2;stat3
6	map04260	Cardiac muscle contraction	KEGG PATHWAY	6/ 1226	151/ 19789	0.0397351	0.912108	1	Organismal Systems	Circulatory system	gene-unm_hu7910|gene-LOC118227494|gene-LOC118233927|gene-LOC118236783|gene-LOC118218309|gene-LOC118216114	unm_hu7910;LOC118227494;LOC118233927;LOC118236783;LOC118218309;LOC118216114
1	map01040	Biosynthesis of unsaturated fatty acids	KEGG PATHWAY	1/ 1226	38/ 19789	0.0263158	0.912198	1	Metabolism	Lipid metabolism	gene-acox1	acox1
6	map04940	Type I diabetes mellitus	KEGG PATHWAY	6/ 1226	153/ 19789	0.0392157	0.918094	1	Human Diseases	Endocrine and metabolic disease	gene-il1b|gene-LOC118232966|gene-LOC118233833|gene-LOC118231298|gene-LOC118234659|gene-LOC118231319	il1b;LOC118232966;LOC118233833;LOC118231298;LOC118234659;LOC118231319
2	map00270	Cysteine and methionine metabolism	KEGG PATHWAY	2/ 1226	66/ 19789	0.030303	0.921655	1	Metabolism	Amino acid metabolism	gene-mat2ab|gene-LOC118226471	mat2ab;LOC118226471
5	map04013	MAPK signaling pathway - fly	KEGG PATHWAY	5/ 1226	134/ 19789	0.0373134	0.923673	1	Environmental Information Processing	Signal transduction	gene-tbx2b|gene-cicb|gene-mapk1|gene-LOC118229761|gene-LOC118225093	tbx2b;cicb;mapk1;LOC118229761;LOC118225093
3	map00010	Glycolysis / Gluconeogenesis	KEGG PATHWAY	3/ 1226	91/ 19789	0.032967	0.926642	1	Metabolism	Carbohydrate metabolism	gene-LOC118209884|gene-pkma|gene-acss1	LOC118209884;pkma;acss1
1	map04964	Proximal tubule bicarbonate reclamation	KEGG PATHWAY	1/ 1226	41/ 19789	0.0243902	0.927555	1	Organismal Systems	Excretory system	gene-LOC118223248	LOC118223248
10	map04662	B cell receptor signaling pathway	KEGG PATHWAY	10/ 1226	238/ 19789	0.0420168	0.929072	1	Organismal Systems	Immune system	gene-LOC118231624|gene-btk|gene-mapk1|gene-ikbkg|gene-LOC118215830|gene-LOC118210727|gene-LOC118226879|gene-LOC118221381|gene-LOC118232394|gene-LOC118226989	LOC118231624;btk;mapk1;ikbkg;LOC118215830;LOC118210727;LOC118226879;LOC118221381;LOC118232394;LOC118226989
3	map04930	Type II diabetes mellitus	KEGG PATHWAY	3/ 1226	92/ 19789	0.0326087	0.92992	1	Human Diseases	Endocrine and metabolic disease	gene-LOC118214118|gene-pkma|gene-mapk1	LOC118214118;pkma;mapk1
1	map00601	Glycosphingolipid biosynthesis - lacto and neolacto series	KEGG PATHWAY	1/ 1226	42/ 19789	0.0238095	0.932053	1	Metabolism	Glycan biosynthesis and metabolism	gene-st3gal3b	st3gal3b
1	map04320	Dorso-ventral axis formation	KEGG PATHWAY	1/ 1226	42/ 19789	0.0238095	0.932053	1	Organismal Systems	Development and regeneration	gene-mapk1	mapk1
7	map04664	Fc epsilon RI signaling pathway	KEGG PATHWAY	7/ 1226	179/ 19789	0.0391061	0.932128	1	Organismal Systems	Immune system	gene-LOC118221381|gene-btk|gene-mapk1|gene-pdpk1b|gene-LOC118218460|gene-LOC118217213|gene-LOC118234035	LOC118221381;btk;mapk1;pdpk1b;LOC118218460;LOC118217213;LOC118234035
2	map00565	Ether lipid metabolism	KEGG PATHWAY	2/ 1226	69/ 19789	0.0289855	0.932976	1	Metabolism	Lipid metabolism	gene-lpcat2|gene-LOC118223242	lpcat2;LOC118223242
10	map04068	FoxO signaling pathway	KEGG PATHWAY	10/ 1226	240/ 19789	0.0416667	0.933201	1	Environmental Information Processing	Signal transduction	gene-LOC118214118|gene-fbxo25|gene-mapk1|gene-pdpk1b|gene-csnk1e|gene-LOC118232306|gene-LOC118217213|gene-usp7|gene-LOC118219849|gene-stat3	LOC118214118;fbxo25;mapk1;pdpk1b;csnk1e;LOC118232306;LOC118217213;usp7;LOC118219849;stat3
15	map04072	Phospholipase D signaling pathway	KEGG PATHWAY	15/ 1226	338/ 19789	0.0443787	0.9346	1	Environmental Information Processing	Signal transduction	gene-arf6a|gene-LOC118234476|gene-LOC118208186|gene-LOC118223988|gene-LOC118229574|gene-LOC118223744|gene-mapk1|gene-dnm3a|gene-dgkza|gene-LOC118234035|gene-gpr55a|gene-LOC118223445|gene-LOC118236398|gene-LOC118227146|gene-LOC118227084	arf6a;LOC118234476;LOC118208186;LOC118223988;LOC118229574;LOC118223744;mapk1;dnm3a;dgkza;LOC118234035;gpr55a;LOC118223445;LOC118236398;LOC118227146;LOC118227084
1	map00040	Pentose and glucuronate interconversions	KEGG PATHWAY	1/ 1226	44/ 19789	0.0227273	0.940228	1	Metabolism	Carbohydrate metabolism	gene-LOC118232188	LOC118232188
1	map00630	Glyoxylate and dicarboxylate metabolism	KEGG PATHWAY	1/ 1226	44/ 19789	0.0227273	0.940228	1	Metabolism	Carbohydrate metabolism	gene-acss1	acss1
8	map04724	Glutamatergic synapse	KEGG PATHWAY	8/ 1226	204/ 19789	0.0392157	0.941645	1	Organismal Systems	Nervous system	gene-LOC118208186|gene-itpr2|gene-LOC118229598|gene-LOC118229574|gene-LOC118231624|gene-mapk1|gene-LOC118223248|gene-sidkey-44g17.6	LOC118208186;itpr2;LOC118229598;LOC118229574;LOC118231624;mapk1;LOC118223248;si:dkey-44g17.6
7	map04110	Cell cycle	KEGG PATHWAY	7/ 1226	184/ 19789	0.0380435	0.942922	1	Cellular Processes	Cell growth and death	gene-LOC118230889|gene-wee2|gene-ttk|gene-LOC118232306|gene-LOC118219849|gene-LOC118223000|gene-LOC118218494	LOC118230889;wee2;ttk;LOC118232306;LOC118219849;LOC118223000;LOC118218494
1	map00980	Metabolism of xenobiotics by cytochrome P450	KEGG PATHWAY	1/ 1226	45/ 19789	0.0222222	0.943939	1	Metabolism	Xenobiotics biodegradation and metabolism	gene-ephx5	ephx5
6	map05410	Hypertrophic cardiomyopathy	KEGG PATHWAY	6/ 1226	167/ 19789	0.0359281	0.950861	1	Human Diseases	Cardiovascular disease	gene-LOC118227494|gene-mybpc3|gene-LOC118213931|gene-LOC118212870|gene-LOC118216518|gene-itga9	LOC118227494;mybpc3;LOC118213931;LOC118212870;LOC118216518;itga9
9	map04660	T cell receptor signaling pathway	KEGG PATHWAY	9/ 1226	230/ 19789	0.0391304	0.951368	1	Organismal Systems	Immune system	gene-ikbkg|gene-LOC118231624|gene-mapk1|gene-pdpk1b|gene-LOC118221381|gene-LOC118217213|gene-dlg1l|gene-nck1b|gene-dlg1	ikbkg;LOC118231624;mapk1;pdpk1b;LOC118221381;LOC118217213;dlg1l;nck1b;dlg1
11	map04261	Adrenergic signaling in cardiomyocytes	KEGG PATHWAY	11/ 1226	271/ 19789	0.0405904	0.952194	1	Organismal Systems	Circulatory system	gene-LOC118227494|gene-LOC118208186|gene-atf6b|gene-LOC118229598|gene-LOC118233769|gene-LOC118229574|gene-LOC118220819|gene-mapk1|gene-LOC118212497|gene-LOC118235731|gene-LOC118217801	LOC118227494;LOC118208186;atf6b;LOC118229598;LOC118233769;LOC118229574;LOC118220819;mapk1;LOC118212497;LOC118235731;LOC118217801
1	map00790	Folate biosynthesis	KEGG PATHWAY	1/ 1226	49/ 19789	0.0204082	0.956621	1	Metabolism	Metabolism of cofactors and vitamins	gene-LOC118232188	LOC118232188
9	map04371	Apelin signaling pathway	KEGG PATHWAY	9/ 1226	235/ 19789	0.0382979	0.95874	1	Environmental Information Processing	Signal transduction	gene-LOC118208186|gene-mef2cb|gene-itpr2|gene-LOC118229598|gene-LOC118229574|gene-mapk1|gene-plat|gene-LOC118233172|gene-sidkey-44g17.6	LOC118208186;mef2cb;itpr2;LOC118229598;LOC118229574;mapk1;plat;LOC118233172;si:dkey-44g17.6
2	map00830	Retinol metabolism	KEGG PATHWAY	2/ 1226	79/ 19789	0.0253165	0.960518	1	Metabolism	Metabolism of cofactors and vitamins	gene-LOC118237490|gene-dhrs4	LOC118237490;dhrs4
8	map04672	Intestinal immune network for IgA production	KEGG PATHWAY	8/ 1226	217/ 19789	0.0368664	0.962544	1	Organismal Systems	Immune system	gene-il15ra|gene-LOC118213931|gene-LOC118231298|gene-LOC118208715|gene-LOC118225942|gene-LOC118224934|gene-LOC118231319|gene-tnfsf13	il15ra;LOC118213931;LOC118231298;LOC118208715;LOC118225942;LOC118224934;LOC118231319;tnfsf13
2	map04962	Vasopressin-regulated water reabsorption	KEGG PATHWAY	2/ 1226	80/ 19789	0.025	0.962579	1	Organismal Systems	Excretory system	gene-dync1h1|gene-LOC118208186	dync1h1;LOC118208186
19	map04514	Cell adhesion molecules	KEGG PATHWAY	19/ 1226	440/ 19789	0.0431818	0.965747	1	Environmental Information Processing	Signaling molecules and interaction	gene-LOC118216445|gene-LOC118225651|gene-LOC118226879|gene-LOC118226463|gene-LOC118213931|gene-ptprma|gene-LOC118233833|gene-LOC118228313|gene-LOC118232966|gene-LOC118231298|gene-LOC118220209|gene-LOC118234659|gene-LOC118232394|gene-LOC118235876|gene-cd99|gene-LOC118226989|gene-itgb2|gene-LOC118231319|gene-itga9	LOC118216445;LOC118225651;LOC118226879;LOC118226463;LOC118213931;ptprma;LOC118233833;LOC118228313;LOC118232966;LOC118231298;LOC118220209;LOC118234659;LOC118232394;LOC118235876;cd99;LOC118226989;itgb2;LOC118231319;itga9
6	map05032	Morphine addiction	KEGG PATHWAY	6/ 1226	177/ 19789	0.0338983	0.966461	1	Human Diseases	Substance dependence	gene-LOC118208186|gene-LOC118215268|gene-LOC118229712|gene-grk6|gene-LOC118224633|gene-sidkey-44g17.6	LOC118208186;LOC118215268;LOC118229712;grk6;LOC118224633;si:dkey-44g17.6
4	map04914	Progesterone-mediated oocyte maturation	KEGG PATHWAY	4/ 1226	132/ 19789	0.030303	0.966919	1	Organismal Systems	Endocrine system	gene-LOC118235568|gene-mapk1|gene-LOC118213512|gene-LOC118208186	LOC118235568;mapk1;LOC118213512;LOC118208186
18	map05170	Human immunodeficiency virus 1 infection	KEGG PATHWAY	18/ 1226	422/ 19789	0.042654	0.966954	1	Human Diseases	Infectious disease: viral	gene-LOC118233833|gene-LOC118207706|gene-wee2|gene-ap1b1|gene-LOC118232966|gene-LOC118229598|gene-mapk1|gene-sting1|gene-LOC118231624|gene-traf2b|gene-ap1s1|gene-casp9|gene-LOC118223625|gene-LOC118234659|gene-sidkey-44g17.6|gene-ikbkg|gene-itpr2|gene-LOC118220990	LOC118233833;LOC118207706;wee2;ap1b1;LOC118232966;LOC118229598;mapk1;sting1;LOC118231624;traf2b;ap1s1;casp9;LOC118223625;LOC118234659;si:dkey-44g17.6;ikbkg;itpr2;LOC118220990
9	map05142	Chagas disease	KEGG PATHWAY	9/ 1226	246/ 19789	0.0365854	0.971552	1	Human Diseases	Infectious disease: parasitic	gene-il1b|gene-LOC118229598|gene-LOC118223988|gene-LOC118229574|gene-mapk1|gene-c1qc|gene-LOC118227146|gene-LOC118227084|gene-ikbkg	il1b;LOC118229598;LOC118223988;LOC118229574;mapk1;c1qc;LOC118227146;LOC118227084;ikbkg
10	map05224	Breast cancer	KEGG PATHWAY	10/ 1226	268/ 19789	0.0373134	0.972545	1	Human Diseases	Cancer: specific types	gene-LOC118233664|gene-apc|gene-nfkb2|gene-wnt16|gene-mapk1|gene-wnt8b|gene-tcf7l2|gene-LOC118223000|gene-axin1|gene-csnk1a1	LOC118233664;apc;nfkb2;wnt16;mapk1;wnt8b;tcf7l2;LOC118223000;axin1;csnk1a1
2	map00760	Nicotinate and nicotinamide metabolism	KEGG PATHWAY	2/ 1226	87/ 19789	0.0229885	0.974365	1	Metabolism	Metabolism of cofactors and vitamins	gene-nt5c2a|gene-LOC118212972	nt5c2a;LOC118212972
1	map00140	Steroid hormone biosynthesis	KEGG PATHWAY	1/ 1226	58/ 19789	0.0172414	0.975644	1	Metabolism	Lipid metabolism	gene-sts	sts
3	map04978	Mineral absorption	KEGG PATHWAY	3/ 1226	115/ 19789	0.026087	0.976502	1	Organismal Systems	Digestive system	gene-slc11a2|gene-LOC118215390|gene-LOC118216669	slc11a2;LOC118215390;LOC118216669
1	map03022	Basal transcription factors	KEGG PATHWAY	1/ 1226	59/ 19789	0.0169492	0.977157	1	Genetic Information Processing	Transcription	gene-taf7	taf7
1	map04973	Carbohydrate digestion and absorption	KEGG PATHWAY	1/ 1226	60/ 19789	0.0166667	0.978577	1	Organismal Systems	Digestive system	gene-LOC118229574	LOC118229574
10	map05416	Viral myocarditis	KEGG PATHWAY	10/ 1226	276/ 19789	0.0362319	0.979036	1	Human Diseases	Cardiovascular disease	gene-eif4g2a|gene-LOC118207674|gene-LOC118232966|gene-LOC118233833|gene-LOC118231298|gene-casp9|gene-LOC118234659|gene-LOC118216518|gene-itgb2|gene-LOC118231319	eif4g2a;LOC118207674;LOC118232966;LOC118233833;LOC118231298;casp9;LOC118234659;LOC118216518;itgb2;LOC118231319
12	map04022	cGMP-PKG signaling pathway	KEGG PATHWAY	12/ 1226	318/ 19789	0.0377358	0.979205	1	Environmental Information Processing	Signal transduction	gene-ppp1r12a|gene-LOC118208186|gene-atf6b|gene-mef2cb|gene-itpr2|gene-LOC118229598|gene-LOC118229574|gene-LOC118231624|gene-mapk1|gene-LOC118214118|gene-LOC118233172|gene-LOC118218693	ppp1r12a;LOC118208186;atf6b;mef2cb;itpr2;LOC118229598;LOC118229574;LOC118231624;mapk1;LOC118214118;LOC118233172;LOC118218693
7	map05150	Staphylococcus aureus infection	KEGG PATHWAY	7/ 1226	212/ 19789	0.0330189	0.979625	1	Human Diseases	Infectious disease: bacterial	gene-LOC118225651|gene-LOC118231298|gene-c1qc|gene-LOC118220209|gene-LOC118231319|gene-itgb2|gene-LOC118230349	LOC118225651;LOC118231298;c1qc;LOC118220209;LOC118231319;itgb2;LOC118230349
3	map04923	Regulation of lipolysis in adipocytes	KEGG PATHWAY	3/ 1226	119/ 19789	0.0252101	0.980704	1	Organismal Systems	Endocrine system	gene-LOC118214118|gene-LOC118223242|gene-LOC118208186	LOC118214118;LOC118223242;LOC118208186
5	map04974	Protein digestion and absorption	KEGG PATHWAY	5/ 1226	168/ 19789	0.0297619	0.980829	1	Organismal Systems	Digestive system	gene-col4a2|gene-LOC118234892|gene-kcnn4|gene-LOC118225714|gene-sidkeyp-120h9.1	col4a2;LOC118234892;kcnn4;LOC118225714;si:dkeyp-120h9.1
8	map04926	Relaxin signaling pathway	KEGG PATHWAY	8/ 1226	238/ 19789	0.0336134	0.982456	1	Organismal Systems	Endocrine system	gene-LOC118208186|gene-atf6b|gene-LOC118208713|gene-LOC118229574|gene-mapk1|gene-col4a2|gene-vegfab|gene-sidkey-44g17.6	LOC118208186;atf6b;LOC118208713;LOC118229574;mapk1;col4a2;vegfab;si:dkey-44g17.6
5	map04972	Pancreatic secretion	KEGG PATHWAY	5/ 1226	171/ 19789	0.0292398	0.98315	1	Organismal Systems	Digestive system	gene-LOC118229598|gene-LOC118231987|gene-LOC118229574|gene-LOC118208186|gene-itpr2	LOC118229598;LOC118231987;LOC118229574;LOC118208186;itpr2
18	map04015	Rap1 signaling pathway	KEGG PATHWAY	18/ 1226	449/ 19789	0.0400891	0.984268	1	Environmental Information Processing	Signal transduction	gene-LOC118221381|gene-LOC118234476|gene-LOC118208186|gene-LOC118233664|gene-LOC118229598|gene-vegfab|gene-ctnnd1|gene-mapk1|gene-LOC118220209|gene-LOC118224367|gene-LOC118208353|gene-LOC118231987|gene-fybb|gene-fgfr2|gene-LOC118235482|gene-LOC118216518|gene-itgb2|gene-LOC118229574	LOC118221381;LOC118234476;LOC118208186;LOC118233664;LOC118229598;vegfab;ctnnd1;mapk1;LOC118220209;LOC118224367;LOC118208353;LOC118231987;fybb;fgfr2;LOC118235482;LOC118216518;itgb2;LOC118229574
1	map04977	Vitamin digestion and absorption	KEGG PATHWAY	1/ 1226	65/ 19789	0.0153846	0.984456	1	Organismal Systems	Digestive system	gene-scarb1	scarb1
5	map04727	GABAergic synapse	KEGG PATHWAY	5/ 1226	173/ 19789	0.0289017	0.984548	1	Organismal Systems	Nervous system	gene-abat|gene-LOC118208186|gene-sidkey-44g17.6|gene-LOC118223248|gene-LOC118231244	abat;LOC118208186;si:dkey-44g17.6;LOC118223248;LOC118231244
16	map04024	cAMP signaling pathway	KEGG PATHWAY	16/ 1226	426/ 19789	0.0375587	0.990682	1	Environmental Information Processing	Signal transduction	gene-ppp1r12a|gene-LOC118208186|gene-LOC118222472|gene-LOC118212497|gene-LOC118217801|gene-LOC118220819|gene-mapk1|gene-LOC118221381|gene-LOC118231987|gene-acox1|gene-LOC118216961|gene-LOC118218693|gene-LOC118229712|gene-LOC118219849|gene-LOC118235731|gene-LOC118224633	ppp1r12a;LOC118208186;LOC118222472;LOC118212497;LOC118217801;LOC118220819;mapk1;LOC118221381;LOC118231987;acox1;LOC118216961;LOC118218693;LOC118229712;LOC118219849;LOC118235731;LOC118224633
4	map04350	TGF-beta signaling pathway	KEGG PATHWAY	4/ 1226	165/ 19789	0.0242424	0.992787	1	Environmental Information Processing	Signal transduction	gene-LOC118219849|gene-mapk1|gene-acvrl1|gene-zfyve16	LOC118219849;mapk1;acvrl1;zfyve16
3	map05340	Primary immunodeficiency	KEGG PATHWAY	3/ 1226	140/ 19789	0.0214286	0.993325	1	Human Diseases	Immune disease	gene-LOC118211093|gene-ikbkg|gene-btk	LOC118211093;ikbkg;btk
7	map04666	Fc gamma R-mediated phagocytosis	KEGG PATHWAY	7/ 1226	240/ 19789	0.0291667	0.993334	1	Organismal Systems	Immune system	gene-arf6a|gene-LOC118214061|gene-LOC118211520|gene-mapk1|gene-LOC118223163|gene-LOC118221381|gene-LOC118221246	arf6a;LOC118214061;LOC118211520;mapk1;LOC118223163;LOC118221381;LOC118221246
26	map04151	PI3K-Akt signaling pathway	KEGG PATHWAY	26/ 1226	644/ 19789	0.0403727	0.994185	1	Environmental Information Processing	Signal transduction	gene-gpr55a|gene-LOC118213931|gene-fgfr2|gene-LOC118212588|gene-LOC118222974|gene-eif4ba|gene-rxrga|gene-LOC118234892|gene-atf6b|gene-col4a2|gene-mapk1|gene-LOC118232306|gene-casp9|gene-LOC118212870|gene-sidkey-44g17.6|gene-thbs2a|gene-LOC118213617|gene-pdpk1b|gene-LOC118208353|gene-LOC118217213|gene-LOC118223000|gene-LOC118213512|gene-LOC118222472|gene-vegfab|gene-ikbkg|gene-itga9	gpr55a;LOC118213931;fgfr2;LOC118212588;LOC118222974;eif4ba;rxrga;LOC118234892;atf6b;col4a2;mapk1;LOC118232306;casp9;LOC118212870;si:dkey-44g17.6;thbs2a;LOC118213617;pdpk1b;LOC118208353;LOC118217213;LOC118223000;LOC118213512;LOC118222472;vegfab;ikbkg;itga9
7	map05414	Dilated cardiomyopathy	KEGG PATHWAY	7/ 1226	255/ 19789	0.027451	0.996445	1	Human Diseases	Cardiovascular disease	gene-LOC118227494|gene-LOC118208186|gene-mybpc3|gene-LOC118213931|gene-LOC118212870|gene-LOC118216518|gene-itga9	LOC118227494;LOC118208186;mybpc3;LOC118213931;LOC118212870;LOC118216518;itga9
6	map04650	Natural killer cell mediated cytotoxicity	KEGG PATHWAY	6/ 1226	232/ 19789	0.0258621	0.996646	1	Organismal Systems	Immune system	gene-LOC118231624|gene-mapk1|gene-LOC118221381|gene-LOC118234035|gene-LOC118232800|gene-itgb2	LOC118231624;mapk1;LOC118221381;LOC118234035;LOC118232800;itgb2
1	map05030	Cocaine addiction	KEGG PATHWAY	1/ 1226	94/ 19789	0.0106383	0.997586	1	Human Diseases	Substance dependence	gene-atf6b	atf6b
15	map04014	Ras signaling pathway	KEGG PATHWAY	15/ 1226	447/ 19789	0.033557	0.997673	1	Environmental Information Processing	Signal transduction	gene-arf6a|gene-LOC118234476|gene-etsrp|gene-pla1a|gene-vegfab|gene-mapk1|gene-LOC118224367|gene-LOC118208353|gene-LOC118231987|gene-fgfr2|gene-LOC118223242|gene-LOC118235482|gene-rgl2|gene-ikbkg|gene-sidkey-44g17.6	arf6a;LOC118234476;etsrp;pla1a;vegfab;mapk1;LOC118224367;LOC118208353;LOC118231987;fgfr2;LOC118223242;LOC118235482;rgl2;ikbkg;si:dkey-44g17.6
2	map05218	Melanoma	KEGG PATHWAY	2/ 1226	131/ 19789	0.0152672	0.997831	1	Human Diseases	Cancer: specific types	gene-LOC118223000|gene-mapk1	LOC118223000;mapk1
8	map05322	Systemic lupus erythematosus	KEGG PATHWAY	8/ 1226	291/ 19789	0.0274914	0.997864	1	Human Diseases	Immune disease	gene-LOC118217642|gene-h3f3c|gene-LOC118231298|gene-LOC118207863|gene-c1qc|gene-LOC118236388|gene-LOC118231319|gene-LOC118230349	LOC118217642;h3f3c;LOC118231298;LOC118207863;c1qc;LOC118236388;LOC118231319;LOC118230349
5	map05330	Allograft rejection	KEGG PATHWAY	5/ 1226	223/ 19789	0.0224215	0.998433	1	Human Diseases	Immune disease	gene-LOC118231319|gene-LOC118233833|gene-LOC118234659|gene-LOC118231298|gene-LOC118232966	LOC118231319;LOC118233833;LOC118234659;LOC118231298;LOC118232966
1	map04742	Taste transduction	KEGG PATHWAY	1/ 1226	103/ 19789	0.00970874	0.998646	1	Organismal Systems	Sensory system	gene-LOC118208186	LOC118208186
3	map05310	Asthma	KEGG PATHWAY	3/ 1226	172/ 19789	0.0174419	0.998764	1	Human Diseases	Immune disease	gene-LOC118234035|gene-LOC118231319|gene-LOC118231298	LOC118234035;LOC118231319;LOC118231298
5	map05320	Autoimmune thyroid disease	KEGG PATHWAY	5/ 1226	232/ 19789	0.0215517	0.998984	1	Human Diseases	Immune disease	gene-LOC118231319|gene-LOC118233833|gene-LOC118234659|gene-LOC118231298|gene-LOC118232966	LOC118231319;LOC118233833;LOC118234659;LOC118231298;LOC118232966
16	map04020	Calcium signaling pathway	KEGG PATHWAY	16/ 1226	493/ 19789	0.0324544	0.999005	1	Environmental Information Processing	Signal transduction	gene-unm_hu7910|gene-phkg2|gene-p2rx5|gene-LOC118233927|gene-p2rx1|gene-LOC118229598|gene-LOC118229574|gene-LOC118231624|gene-LOC118212497|gene-LOC118222472|gene-p2rx4a|gene-LOC118220819|gene-LOC118214964|gene-LOC118235731|gene-LOC118217801|gene-itpr2	unm_hu7910;phkg2;p2rx5;LOC118233927;p2rx1;LOC118229598;LOC118229574;LOC118231624;LOC118212497;LOC118222472;p2rx4a;LOC118220819;LOC118214964;LOC118235731;LOC118217801;itpr2
6	map05034	Alcoholism	KEGG PATHWAY	6/ 1226	270/ 19789	0.0222222	0.999413	1	Human Diseases	Substance dependence	gene-LOC118217642|gene-atf6b|gene-h3f3c|gene-mapk1|gene-LOC118236388|gene-sidkey-44g17.6	LOC118217642;atf6b;h3f3c;mapk1;LOC118236388;si:dkey-44g17.6
5	map04740	Olfactory transduction	KEGG PATHWAY	5/ 1226	445/ 19789	0.011236	1	1	Organismal Systems	Sensory system	gene-LOC118212497|gene-LOC118235731|gene-LOC118217801|gene-LOC118220819|gene-ncalda	LOC118212497;LOC118235731;LOC118217801;LOC118220819;ncalda

## Sheet: Tab.6
accession_id	combined_score	degree.layout	FC(Vh_36/Vv_36)	FC(Vh_60/Vv_60)	Log2FC(Vh_36/Vv_36)	Log2FC(Vh_60/Vv_60)	name	Pvalue_36	Padjust_36	Significant	Pvalue_60	Padjust_60	Significant_60	from_accession	to_accession	preferred_name.x	preferred_name.y	STRING_description	STRING_length
[truncated: 119 more rows]
